# Supplementary material for: N-(4-Chloro­benzyl­idene)-3,4-dimethyl­isoxazol-5-amine
Source: Acta Crystallogr Sect E Struct Rep Online. 2010 Jul 31;66(Pt 8):o2127. doi: 10.1107/S1600536810029284 (PMC3007510; doi:10.1107/S1600536810029284)
Supplement: Supplementary file 1 [file e-66-o2127-sup1.cif]

##############################################################################
###                                                                        ###
###        Electronic paper (Acta Crystallographica Section E)             ###
###                                                                        ###
##############################################################################
#                                                                            #
# This CIF contains the data in a paper accepted for publication in Acta     #
# Crystallographica Section E. It conforms to the requirements of Notes      #
# for Authors for Section E, and has been peer reviewed under the auspices   #
# of the IUCr Commission on Journals.                                        #
#                                                                            #
# Full details of the Crystallographic Information File format               #
# are given in the paper "The Crystallographic Information File (CIF):       #
# a New Standard Archive File for Crystallography" by S. R. Hall, F. H.      #
# Allen and I. D. Brown [Acta Cryst. (1991), A47, 655-685].                  #
#                                                                            #
# The current version of the core CIF dictionary is obtainable from          #
# ftp://ftp.iucr.org/pub/cif_core.dic. The current version number is 2.4.    #
#                                                                            #
# Software is freely available for graphical display of the structure(s) in  #
# this CIF.  For information consult the CIF home page http://www.iucr.org/  #
# cif/home.html                                                              #
#                                                                            #
# This file may be used for bona fide research purposes within the           #
# scientific community so long as proper attribution is given to the journal # 
# article from which it was obtained.                                        #
#                                                                            #
##############################################################################
                                             
data_text
_audit_creation_method     ?
_journal_date_recd_electronic     2010-07-18
_journal_date_accepted     2010-07-22
_journal_name_full     'Acta Crystallographica, Section E'
_journal_year     2010
_journal_volume     66
_journal_issue      8
_journal_page_first     o2127
_journal_page_last     o2127
_journal_paper_category     QO
_journal_coeditor_code     GK2296
_publ_contact_author
;
Muhammad Nawaz Tahir
University of Sargodha
Department of Physics
Sargodha
Pakistan
;
_publ_contact_author_email     'dmntahir_uos@yahoo.com'
_publ_contact_author_fax     '0092 48 32 22 121'
_publ_contact_author_phone     '0092 48 92 30 914'
_publ_section_title
;
<i>N</i>-(4-Chlorobenzylidene)-3,4-dimethylisoxazol-5-amine
;
loop_
    _publ_author_name
    _publ_author_address
    'Abdullah M. Asiri'
;
The Center of Excellence for Advanced Materials Research
King Abdul Aziz University
Jeddah 21589
PO Box 80203
Saudi Arabia
Department of Chemistry
Faculty of Science
King Abdul Aziz University
Jeddah 21589
P.O. Box 80203
Saudi Arabia
;
    'Salman A. Khan'
;
Department of Chemistry
Faculty of Science
King Abdul Aziz University
Jeddah 21589
PO Box 80203
Saudi Arabia
;
    'Tahir, M. Nawaz'
;
Department of Physics
University of Sargodha
Sargodha
Pakistan
;
data_I
_audit_creation_method     SHELXL-97
_chemical_name_systematic
;
<i>N</i>-(4-Chlorobenzylidene)-3,4-dimethylisoxazol-5-amine
;
_chemical_name_common     ?
_chemical_formula_moiety     'C12 H11 Cl N2 O'
_chemical_formula_sum     'C12 H11 Cl N2 O'
_chemical_formula_iupac     'C12 H11 Cl N2 O'
_chemical_formula_weight     234.68
_symmetry_cell_setting     monoclinic
_symmetry_space_group_name_H-M     'P 21/n'
_symmetry_space_group_name_Hall     '-P 2yn'
loop_
    _symmetry_equiv_pos_site_id
    _symmetry_equiv_pos_as_xyz
    1 x,y,z
    2 1/2-x,1/2+y,1/2-z
    3 -x,-y,-z
    4 1/2+x,1/2-y,1/2+z
_cell_length_a     5.0877(2)
_cell_length_b     24.5197(9)
_cell_length_c     9.4673(4)
_cell_angle_alpha     90
_cell_angle_beta     94.871(2)
_cell_angle_gamma     90
_cell_volume     1176.77(8)
_cell_formula_units_Z     4
_cell_measurement_reflns_used     1539
_cell_measurement_theta_min     2.31
_cell_measurement_theta_max     25.25
_cell_measurement_temperature     296(2)
_exptl_crystal_description     needle
_exptl_crystal_colour     'light brown'
_exptl_crystal_size_max     0.30
_exptl_crystal_size_mid     0.16
_exptl_crystal_size_min     0.14
_exptl_crystal_density_diffrn     1.325
_exptl_crystal_density_meas     ?
_exptl_crystal_density_method     'not measured'
_exptl_crystal_F_000     488
_exptl_absorpt_coefficient_mu     0.304
_exptl_absorpt_correction_type     multi-scan
_exptl_absorpt_process_details     '(SADABS; Bruker, 2005)'
_exptl_absorpt_correction_T_min     0.868
_exptl_absorpt_correction_T_max     0.965
_exptl_special_details
;
;
_diffrn_ambient_temperature     296(2)
_diffrn_radiation_type     MoK\a
_diffrn_radiation_wavelength     0.71073
_diffrn_radiation_source     'fine-focus sealed tube'
_diffrn_radiation_monochromator     graphite
_diffrn_measurement_device_type     'Bruker KAPPA APEXII CCD'
_diffrn_measurement_method     \w
_diffrn_detector_area_resol_mean     8.10
_diffrn_reflns_number     9016
_diffrn_reflns_av_R_equivalents     0.0297
_diffrn_reflns_av_sigmaI/netI     0.0273
_diffrn_reflns_theta_min     2.31
_diffrn_reflns_theta_max     25.25
_diffrn_reflns_theta_full     25.25
_diffrn_measured_fraction_theta_max     0.994
_diffrn_measured_fraction_theta_full     0.994
_diffrn_reflns_limit_h_min     -6
_diffrn_reflns_limit_h_max     6
_diffrn_reflns_limit_k_min     -29
_diffrn_reflns_limit_k_max     29
_diffrn_reflns_limit_l_min     -11
_diffrn_reflns_limit_l_max     11
_diffrn_standards_number     0
_diffrn_standards_interval_count     0
_diffrn_standards_interval_time     0
_diffrn_standards_decay_%     0
_refine_special_details
;
Refinement of <i>F</i>^2^ against ALL reflections. The weighted <i>R</i>-factor
<i>wR</i> and goodness of fit <i>S</i> are based on <i>F</i>^2^, conventional
<i>R</i>-factors <i>R</i> are based on <i>F</i>, with <i>F</i> set to zero for
negative <i>F</i>^2^. The threshold expression of <i>F</i>^2^ >
\s(<i>F</i>^2^) is used only for calculating <i>R</i>-factors(gt) <i>etc</i>.
and is not relevant to the choice of reflections for refinement.
<i>R</i>-factors based on <i>F</i>^2^ are statistically about twice as large
as those based on <i>F</i>, and <i>R</i>- factors based on ALL data will be
even larger.
;
_reflns_number_total     2112
_reflns_number_gt     1539
_reflns_threshold_expression     I>2\s(I)
_refine_ls_structure_factor_coef     Fsqd
_refine_ls_matrix_type     full
_refine_ls_R_factor_all     0.0638
_refine_ls_R_factor_gt     0.0435
_refine_ls_wR_factor_gt     0.1059
_refine_ls_wR_factor_ref     0.1195
_refine_ls_goodness_of_fit_ref     1.066
_refine_ls_restrained_S_all     1.066
_refine_ls_number_reflns     2112
_refine_ls_number_parameters     147
_refine_ls_number_restraints     0
_refine_ls_hydrogen_treatment     constr
_refine_ls_weighting_scheme     calc
_refine_ls_weighting_details
         'calc w=1/[\s^2^(Fo^2^)+(0.0521P)^2^+0.2476P] where P=(Fo^2^+2Fc^2^)/3'
_atom_sites_solution_hydrogens     geom
_atom_sites_solution_primary     direct
_atom_sites_solution_secondary     difmap
_refine_ls_shift/su_max     0.000
_refine_ls_shift/su_mean     0.000
_refine_diff_density_max     0.145
_refine_diff_density_min     -0.144
loop_
    _atom_type_symbol
    _atom_type_description
    _atom_type_scat_dispersion_real
    _atom_type_scat_dispersion_imag
    _atom_type_scat_source
    'C' 'C' 0.0033 0.0016
                         'International Tables Vol C Tables 4.2.6.8 and 6.1.1.4'
    'H' 'H' 0.0000 0.0000
                         'International Tables Vol C Tables 4.2.6.8 and 6.1.1.4'
    'N' 'N' 0.0061 0.0033
                         'International Tables Vol C Tables 4.2.6.8 and 6.1.1.4'
    'O' 'O' 0.0106 0.0060
                         'International Tables Vol C Tables 4.2.6.8 and 6.1.1.4'
    'Cl' 'Cl' 0.1484 0.1585
                         'International Tables Vol C Tables 4.2.6.8 and 6.1.1.4'
_computing_data_collection     'APEX2 (Bruker, 2009)'
_computing_cell_refinement     'SAINT (Bruker, 2009)'
_computing_data_reduction     'SAINT (Bruker, 2009)'
_computing_structure_solution     'SHELXS97 (Sheldrick, 2008)'
_computing_structure_refinement     'SHELXL97 (Sheldrick, 2008)'
_computing_molecular_graphics
                  'ORTEP-3 for Windows (Farrugia, 1997) and PLATON (Spek, 2009)'
_computing_publication_material
;
WinGX (Farrugia, 1999) and PLATON (Spek, 2009)
;
loop_
    _atom_site_type_symbol
    _atom_site_label
    _atom_site_fract_x
    _atom_site_fract_y
    _atom_site_fract_z
    _atom_site_U_iso_or_equiv
    _atom_site_thermal_displace_type
    _atom_site_calc_flag
    _atom_site_refinement_flags
    _atom_site_occupancy
    Cl Cl1 -0.59118(13) 0.19483(3) -0.44471(7) 0.0894(3) Uani . . 1.000
    O O1 0.5343(3) 0.03641(6) 0.15781(16) 0.0736(6) Uani . . 1.000
    N N1 0.3653(3) 0.11804(7) 0.05045(17) 0.0608(6) Uani . . 1.000
    N N2 0.7399(4) 0.02071(8) 0.2600(2) 0.0763(7) Uani . . 1.000
    C C1 -0.0022(4) 0.11701(8) -0.1255(2) 0.0576(7) Uani . . 1.000
    C C2 -0.1918(4) 0.08576(9) -0.2009(2) 0.0676(8) Uani . . 1.000
    C C3 -0.3750(4) 0.10921(9) -0.2987(2) 0.0701(8) Uani . . 1.000
    C C4 -0.3674(4) 0.16448(9) -0.3200(2) 0.0630(8) Uani . . 1.000
    C C5 -0.1824(5) 0.19639(9) -0.2446(3) 0.0775(9) Uani . . 1.000
    C C6 -0.0019(4) 0.17261(10) -0.1484(3) 0.0724(8) Uani . . 1.000
    C C7 0.1915(4) 0.09088(9) -0.0251(2) 0.0622(7) Uani . . 1.000
    C C8 0.5459(4) 0.09160(9) 0.1431(2) 0.0576(7) Uani . . 1.000
    C C9 0.7462(4) 0.11227(8) 0.2291(2) 0.0575(7) Uani . . 1.000
    C C10 0.8603(4) 0.06588(9) 0.2988(2) 0.0617(7) Uani . . 1.000
    C C11 1.0916(4) 0.06456(11) 0.4077(2) 0.0785(9) Uani . . 1.000
    C C12 0.8318(4) 0.16992(9) 0.2438(3) 0.0778(9) Uani . . 1.000
    H H2 -0.19609 0.04832 -0.18554 0.0811 Uiso . . 1.000
    H H3 -0.50149 0.08784 -0.34921 0.0842 Uiso . . 1.000
    H H5 -0.18016 0.23391 -0.25895 0.0930 Uiso . . 1.000
    H H6 0.12298 0.19425 -0.09757 0.0869 Uiso . . 1.000
    H H7 0.18824 0.05313 -0.01578 0.0746 Uiso . . 1.000
    H H11A 1.15318 0.02772 0.42002 0.1177 Uiso . . 1.000
    H H11B 1.03940 0.07821 0.49613 0.1177 Uiso . . 1.000
    H H11C 1.23056 0.08692 0.37665 0.1177 Uiso . . 1.000
    H H12A 0.72003 0.19230 0.18085 0.1168 Uiso . . 1.000
    H H12B 1.01097 0.17312 0.22023 0.1168 Uiso . . 1.000
    H H12C 0.81971 0.18168 0.33972 0.1168 Uiso . . 1.000
loop_
    _atom_site_aniso_label
    _atom_site_aniso_U_11
    _atom_site_aniso_U_22
    _atom_site_aniso_U_33
    _atom_site_aniso_U_12
    _atom_site_aniso_U_13
    _atom_site_aniso_U_23
    Cl1 0.0947(5) 0.0856(5) 0.0842(4) 0.0155(3) -0.0142(3) 0.0044(3)
    O1 0.0787(10) 0.0567(9) 0.0821(10) -0.0045(7) -0.0123(8) -0.0012(7)
    N1 0.0579(10) 0.0613(11) 0.0634(10) -0.0002(8) 0.0067(8) -0.0017(8)
    N2 0.0797(12) 0.0638(12) 0.0816(12) 0.0000(10) -0.0161(10) 0.0055(10)
    C1 0.0568(11) 0.0568(12) 0.0597(11) 0.0007(9) 0.0079(9) -0.0057(9)
    C2 0.0741(14) 0.0517(12) 0.0761(14) -0.0019(10) 0.0014(11) -0.0053(11)
    C3 0.0702(14) 0.0664(14) 0.0715(14) -0.0028(11) -0.0071(11) -0.0110(11)
    C4 0.0642(13) 0.0644(14) 0.0602(12) 0.0080(10) 0.0041(10) -0.0028(10)
    C5 0.0836(16) 0.0537(13) 0.0932(17) -0.0027(11) -0.0041(13) 0.0021(12)
    C6 0.0709(14) 0.0617(14) 0.0822(15) -0.0064(11) -0.0074(11) -0.0056(12)
    C7 0.0663(13) 0.0559(12) 0.0647(12) 0.0006(10) 0.0077(10) -0.0048(10)
    C8 0.0589(12) 0.0548(12) 0.0598(11) 0.0013(9) 0.0099(9) -0.0006(9)
    C9 0.0565(11) 0.0618(13) 0.0552(11) -0.0041(10) 0.0102(9) -0.0011(10)
    C10 0.0633(12) 0.0647(13) 0.0575(11) -0.0039(11) 0.0082(9) 0.0004(10)
    C11 0.0716(14) 0.0913(18) 0.0708(14) -0.0056(12) -0.0044(11) 0.0059(12)
    C12 0.0793(15) 0.0613(14) 0.0921(16) -0.0106(12) 0.0026(12) -0.0055(12)
_geom_special_details
;
Bond distances, angles <i>etc</i>. have been calculated using the rounded
fractional coordinates. All su's are estimated from the variances of the
(full) variance-covariance matrix. The cell e.s.d.'s are taken into account in
the estimation of distances, angles and torsion angles
;
loop_
    _geom_bond_atom_site_label_1
    _geom_bond_atom_site_label_2
    _geom_bond_site_symmetry_1
    _geom_bond_site_symmetry_2
    _geom_bond_distance
    _geom_bond_publ_flag
    Cl1 C4 . . 1.737(2) no
    O1 N2 . . 1.417(2) no
    O1 C8 . . 1.362(3) no
    N1 C7 . . 1.277(3) no
    N1 C8 . . 1.377(3) no
    N2 C10 . . 1.303(3) no
    C1 C2 . . 1.382(3) no
    C1 C6 . . 1.380(3) no
    C1 C7 . . 1.458(3) no
    C2 C3 . . 1.382(3) no
    C3 C4 . . 1.371(3) no
    C4 C5 . . 1.376(3) no
    C5 C6 . . 1.368(4) no
    C8 C9 . . 1.348(3) no
    C9 C10 . . 1.415(3) no
    C9 C12 . . 1.482(3) no
    C10 C11 . . 1.498(3) no
    C2 H2 . . 0.9300 no
    C3 H3 . . 0.9300 no
    C5 H5 . . 0.9300 no
    C6 H6 . . 0.9300 no
    C7 H7 . . 0.9300 no
    C11 H11A . . 0.9600 no
    C11 H11B . . 0.9600 no
    C11 H11C . . 0.9600 no
    C12 H12A . . 0.9600 no
    C12 H12B . . 0.9600 no
    C12 H12C . . 0.9600 no
loop_
    _geom_contact_atom_site_label_1
    _geom_contact_atom_site_label_2
    _geom_contact_distance
    _geom_contact_site_symmetry_1
    _geom_contact_site_symmetry_2
    _geom_contact_publ_flag
    Cl1 H12C 3.0600 . 1_454 no
    O1 H7 2.3400 . . no
    O1 H2 2.7200 . 3_555 no
    N1 H6 2.5800 . . no
    N1 H12A 2.7800 . . no
    N1 H12B 2.8500 . 1_455 no
    C3 C7 3.570(3) . 1_455 no
    C7 C3 3.570(3) . 1_655 no
    C7 C9 3.482(3) . 1_455 no
    C9 C7 3.482(3) . 1_655 no
    C3 H11B 3.0800 . 1_454 no
    C8 H11C 2.8400 . 1_455 no
    C11 H3 3.0200 . 1_756 no
    C12 H11C 3.0700 . . no
    H2 H7 2.4300 . . no
    H2 O1 2.7200 . 3_555 no
    H3 C11 3.0200 . 1_354 no
    H6 N1 2.5800 . . no
    H7 O1 2.3400 . . no
    H7 H2 2.4300 . . no
    H11B C3 3.0800 . 1_656 no
    H11C C8 2.8400 . 1_655 no
    H11C C12 3.0700 . . no
    H12A N1 2.7800 . . no
    H12B N1 2.8500 . 1_655 no
    H12C Cl1 3.0600 . 1_656 no
loop_
    _geom_angle_atom_site_label_1
    _geom_angle_atom_site_label_2
    _geom_angle_atom_site_label_3
    _geom_angle_site_symmetry_1
    _geom_angle_site_symmetry_2
    _geom_angle_site_symmetry_3
    _geom_angle
    _geom_angle_publ_flag
    N2 O1 C8 . . . 107.69(15) no
    C7 N1 C8 . . . 120.28(18) no
    O1 N2 C10 . . . 105.29(17) no
    C2 C1 C6 . . . 118.45(19) no
    C2 C1 C7 . . . 119.77(18) no
    C6 C1 C7 . . . 121.78(19) no
    C1 C2 C3 . . . 121.1(2) no
    C2 C3 C4 . . . 118.94(19) no
    Cl1 C4 C3 . . . 119.90(16) no
    Cl1 C4 C5 . . . 119.28(18) no
    C3 C4 C5 . . . 120.82(19) no
    C4 C5 C6 . . . 119.6(2) no
    C1 C6 C5 . . . 121.1(2) no
    N1 C7 C1 . . . 122.3(2) no
    O1 C8 N1 . . . 120.02(18) no
    O1 C8 C9 . . . 110.42(18) no
    N1 C8 C9 . . . 129.6(2) no
    C8 C9 C10 . . . 103.81(18) no
    C8 C9 C12 . . . 128.04(19) no
    C10 C9 C12 . . . 128.13(19) no
    N2 C10 C9 . . . 112.79(18) no
    N2 C10 C11 . . . 119.9(2) no
    C9 C10 C11 . . . 127.3(2) no
    C1 C2 H2 . . . 119.00 no
    C3 C2 H2 . . . 119.00 no
    C2 C3 H3 . . . 121.00 no
    C4 C3 H3 . . . 121.00 no
    C4 C5 H5 . . . 120.00 no
    C6 C5 H5 . . . 120.00 no
    C1 C6 H6 . . . 119.00 no
    C5 C6 H6 . . . 119.00 no
    N1 C7 H7 . . . 119.00 no
    C1 C7 H7 . . . 119.00 no
    C10 C11 H11A . . . 109.00 no
    C10 C11 H11B . . . 109.00 no
    C10 C11 H11C . . . 109.00 no
    H11A C11 H11B . . . 109.00 no
    H11A C11 H11C . . . 109.00 no
    H11B C11 H11C . . . 109.00 no
    C9 C12 H12A . . . 109.00 no
    C9 C12 H12B . . . 109.00 no
    C9 C12 H12C . . . 109.00 no
    H12A C12 H12B . . . 109.00 no
    H12A C12 H12C . . . 109.00 no
    H12B C12 H12C . . . 110.00 no
loop_
    _geom_torsion_atom_site_label_1
    _geom_torsion_atom_site_label_2
    _geom_torsion_atom_site_label_3
    _geom_torsion_atom_site_label_4
    _geom_torsion_site_symmetry_1
    _geom_torsion_site_symmetry_2
    _geom_torsion_site_symmetry_3
    _geom_torsion_site_symmetry_4
    _geom_torsion
    _geom_torsion_publ_flag
    C8 O1 N2 C10 . . . . -0.4(2) no
    N2 O1 C8 N1 . . . . -179.39(17) no
    N2 O1 C8 C9 . . . . 0.1(2) no
    C8 N1 C7 C1 . . . . -179.45(18) no
    C7 N1 C8 O1 . . . . -2.1(3) no
    C7 N1 C8 C9 . . . . 178.5(2) no
    O1 N2 C10 C9 . . . . 0.5(2) no
    O1 N2 C10 C11 . . . . 179.91(17) no
    C6 C1 C2 C3 . . . . 1.0(3) no
    C7 C1 C2 C3 . . . . -178.80(18) no
    C2 C1 C6 C5 . . . . -0.8(3) no
    C7 C1 C6 C5 . . . . 179.0(2) no
    C2 C1 C7 N1 . . . . -177.71(19) no
    C6 C1 C7 N1 . . . . 2.5(3) no
    C1 C2 C3 C4 . . . . -0.3(3) no
    C2 C3 C4 Cl1 . . . . 178.75(15) no
    C2 C3 C4 C5 . . . . -0.6(3) no
    Cl1 C4 C5 C6 . . . . -178.59(19) no
    C3 C4 C5 C6 . . . . 0.8(4) no
    C4 C5 C6 C1 . . . . 0.0(4) no
    O1 C8 C9 C10 . . . . 0.2(2) no
    O1 C8 C9 C12 . . . . 178.5(2) no
    N1 C8 C9 C10 . . . . 179.6(2) no
    N1 C8 C9 C12 . . . . -2.1(4) no
    C8 C9 C10 N2 . . . . -0.4(2) no
    C8 C9 C10 C11 . . . . -179.78(19) no
    C12 C9 C10 N2 . . . . -178.7(2) no
    C12 C9 C10 C11 . . . . 1.9(3) no
loop_
    _geom_hbond_atom_site_label_D
    _geom_hbond_atom_site_label_H
    _geom_hbond_atom_site_label_A
    _geom_hbond_site_symmetry_A
    _geom_hbond_distance_DH
    _geom_hbond_distance_HA
    _geom_hbond_distance_DA
    _geom_hbond_angle_DHA
    _geom_hbond_publ_flag
    C7 H7 O1 . 0.93 2.34 2.704(3) 103 yes
    C11 H11C Cg1 1_655 0.96 2.91 3.644(2) 134 yes
