# Supplementary material for: N-(4-Chloro­benzyl­idene)-3,4-dimethyl­isoxazol-5-amine
Source: Acta Crystallogr Sect E Struct Rep Online. 2010 Jul 31;66(Pt 8):o2127. doi: 10.1107/S1600536810029284 (PMC3007510; doi:10.1107/S1600536810029284)
Supplement: Supplementary file 2 [file e-66-o2127-Isup2.hkl]

#
# h,k,l, Fc-squared, Fo-squared, sigma(Fo-squared) and status flag
#
data_I
_shelx_title ' ASR1_0m in P2(1)/n'
_shelx_refln_list_code          4
_shelx_F_calc_maximum       62.79
_exptl_crystal_F_000       488.00
_reflns_d_resolution_high  0.8331
 
loop_
 _symmetry_equiv_pos_as_xyz
 'x, y, z'
 '-x+1/2, y+1/2, -z+1/2'
 '-x, -y, -z'
 'x-1/2, -y-1/2, z-1/2'
 
_cell_length_a     5.0877
_cell_length_b    24.5197
_cell_length_c     9.4673
_cell_angle_alpha  90.000
_cell_angle_beta   94.871
_cell_angle_gamma  90.000
 
_shelx_F_squared_multiplier     1.000
 
loop_
 _refln_index_h
 _refln_index_k
 _refln_index_l
 _refln_F_squared_calc
 _refln_F_squared_meas
 _refln_F_squared_sigma
 _refln_observed_status
   2   0   0       16.64       17.29      1.27 o
   4   0   0       28.56       28.12      3.21 o
   6   0   0        1.46       -2.79      3.33 o
   1   1   0      163.19      175.65      2.57 o
   2   1   0     1176.18     1208.41     15.90 o
   3   1   0      128.09      118.94      4.37 o
   4   1   0        1.69        0.94      1.30 o
   5   1   0       39.17       39.79      3.48 o
   6   1   0        0.69        1.99      2.58 o
   1   2   0     2178.80     2180.56     27.69 o
   2   2   0      110.84      109.83      2.43 o
   3   2   0      214.89      217.39      5.43 o
   4   2   0       84.51       81.36      1.63 o
   5   2   0        1.87        7.64      1.54 o
   6   2   0        0.04       -3.02      2.33 o
   1   3   0       88.74       87.75      1.26 o
   2   3   0     1011.34     1018.32     12.37 o
   3   3   0      397.67      438.62      5.85 o
   4   3   0      125.54      119.35      2.74 o
   5   3   0      171.27      168.45      4.36 o
   6   3   0        8.64        9.58      2.19 o
   1   4   0      115.99      120.31      1.68 o
   2   4   0        0.00        0.86      0.54 o
   3   4   0      347.90      328.47      7.21 o
   4   4   0       14.53       17.72      1.57 o
   5   4   0       39.41       44.60      2.13 o
   6   4   0        6.02        7.71      2.43 o
   1   5   0      716.23      714.31      8.92 o
   2   5   0      235.08      224.31      5.02 o
   3   5   0        0.65        4.76      2.69 o
   4   5   0       26.62       27.30      1.90 o
   5   5   0        1.07        7.38      2.10 o
   0   6   0       19.63       12.13      0.87 o
   1   6   0       35.27       39.11      0.78 o
   2   6   0       40.65       42.76      0.87 o
   3   6   0      238.01      216.95      5.34 o
   4   6   0        1.65        2.36      1.65 o
   5   6   0       17.16       17.36      1.99 o
   1   7   0        0.35       -0.03      0.42 o
   2   7   0      359.52      362.03      4.07 o
   3   7   0      728.77      763.40     21.41 o
   4   7   0        0.32        1.34      1.20 o
   5   7   0        1.32        2.14      1.21 o
   1   8   0      471.07      405.14      4.81 o
   2   8   0      194.44      206.14      2.55 o
   3   8   0       47.97       50.53      1.32 o
   4   8   0      109.21       98.15      3.11 o
   5   8   0        0.60        0.92      1.19 o
   1   9   0      733.41      748.15      8.60 o
   2   9   0      779.53      777.32      8.64 o
   3   9   0      113.69      102.56      2.09 o
   4   9   0        2.64        3.92      0.64 o
   5   9   0       10.02       12.03      1.86 o
   1  10   0        2.42        1.04      0.45 o
   2  10   0       74.02       85.77      1.68 o
   3  10   0       12.77       12.67      0.89 o
   4  10   0        0.11        0.87      0.65 o
   5  10   0       51.04       54.66      2.99 o
   1  11   0        0.22       -0.56      0.37 o
   2  11   0      210.66      180.57      3.05 o
   3  11   0        9.96       10.30      0.61 o
   4  11   0       37.41       36.96      1.77 o
   5  11   0       53.93       63.70      3.12 o
   0  12   0       33.40       32.04      1.79 o
   1  12   0       97.23      112.46      2.23 o
   2  12   0      158.94      143.23      6.16 o
   3  12   0      169.66      166.38      2.69 o
   4  12   0        1.04        1.77      1.36 o
   5  12   0       26.36       28.20      2.91 o
   1  13   0     1186.45     1124.81     16.96 o
   2  13   0      170.86      159.88      5.05 o
   3  13   0      109.43      123.47      2.28 o
   4  13   0        4.45        2.59      1.41 o
   5  13   0       20.82       25.21      2.42 o
   0  14   0     2028.07     2343.47     51.67 o
   1  14   0      529.73      504.82      8.66 o
   2  14   0       24.04       22.43      1.00 o
   3  14   0      251.81      247.06      5.28 o
   4  14   0       15.95       14.21      1.86 o
   5  14   0        0.66        0.77      1.63 o
   1  15   0       21.98       26.32      1.40 o
   2  15   0      174.45      154.95      3.82 o
   3  15   0        1.09        1.93      0.84 o
   4  15   0        0.72        0.20      1.35 o
   5  15   0        0.77        1.56      1.64 o
   0  16   0       41.32       35.43      2.40 o
   1  16   0       43.75       48.92      1.82 o
   2  16   0        3.75        6.95      1.83 o
   3  16   0       79.00       81.16      2.04 o
   4  16   0       45.41       43.33      3.36 o
   5  16   0        2.00        3.31      1.73 o
   1  17   0      387.23      387.58      7.10 o
   2  17   0      404.13      368.87      7.69 o
   3  17   0      265.65      266.95      5.39 o
   4  17   0        3.59        4.32      1.60 o
   0  18   0       48.40       36.84      2.38 o
   1  18   0        3.04        5.81      1.06 o
   2  18   0        0.24        1.12      2.28 o
   3  18   0       53.68       51.38      2.36 o
   4  18   0        0.99       -0.75      2.04 o
   1  19   0        0.05       -0.95      1.15 o
   2  19   0        5.07        2.53      1.33 o
   3  19   0        7.24        2.72      1.27 o
   4  19   0        1.45        0.21      1.51 o
   0  20   0        3.02       -1.39      1.33 o
   1  20   0       89.80       77.96      2.60 o
   2  20   0        3.51        3.29      2.11 o
   3  20   0        2.31       -0.05      1.24 o
   4  20   0        4.59        5.14      1.82 o
   1  21   0      108.73      100.05      3.07 o
   2  21   0        6.11        3.87      1.88 o
   3  21   0       58.31       50.96      2.37 o
   4  21   0        7.83        8.49      1.95 o
   0  22   0      123.04      112.60      4.71 o
   1  22   0       16.42       18.80      1.68 o
   2  22   0        2.16        2.09      1.41 o
   3  22   0       24.67       29.30      2.94 o
   4  22   0        3.85        3.71      1.75 o
   1  23   0       14.14       17.89      1.73 o
   2  23   0        1.13        1.58      1.99 o
   3  23   0       11.86       15.70      2.09 o
   0  24   0        9.19        4.86      2.98 o
   1  24   0        3.36        0.82      1.27 o
   2  24   0       12.17       14.36      3.85 o
   3  24   0       20.88       26.07      3.34 o
   1  25   0       32.29       38.71      2.42 o
   2  25   0       12.18       13.22      2.66 o
   3  25   0        0.00        0.55      1.56 o
   0  26   0       29.57       30.57      3.21 o
   1  26   0        0.26        2.30      1.55 o
   2  26   0        5.51        3.23      2.23 o
   1  27   0        3.03        1.66      1.62 o
   2  27   0       17.93       19.99      5.21 o
   0  28   0       41.14       36.42      4.60 o
   1  28   0        4.31        5.24      1.84 o
   1  29   0        1.21        2.90      2.24 o
  -5   0   1       37.81       43.07      4.92 o
  -3   0   1        1.73        0.06      0.94 o
  -1   0   1       83.91       69.18      1.95 o
   1   0   1     2567.12     2730.23     49.01 o
   3   0   1       54.02       56.19      3.54 o
   5   0   1       98.34      108.18      6.50 o
  -6   1   1       52.81       65.87      4.70 o
  -5   1   1        3.72        6.94      1.00 o
  -4   1   1      207.28      195.40      3.92 o
  -3   1   1        3.53        0.71      0.83 o
  -2   1   1        1.51        1.39      0.31 o
  -1   1   1       57.88       50.55      1.14 o
   0   1   1      986.07      956.09     25.00 o
   1   1   1       41.14       40.18      0.68 o
   2   1   1        8.98       11.95      1.09 o
   3   1   1      922.01      883.09     23.35 o
   4   1   1       10.19        8.22      1.69 o
   5   1   1      164.06      158.18      4.67 o
   6   1   1        2.58        1.46      2.54 o
  -6   2   1       30.99       41.87      4.36 o
  -5   2   1        7.17        9.56      0.92 o
  -4   2   1        0.20        2.29      0.90 o
  -3   2   1        1.66        1.78      0.56 o
  -2   2   1      324.41      294.72      3.54 o
   0   2   1       61.15       59.02      0.68 o
   1   2   1     1900.50     1990.63     26.00 o
   2   2   1       66.91       90.18      2.44 o
   3   2   1      125.11      127.75      2.87 o
   4   2   1       64.86       63.26      4.78 o
   5   2   1       48.16       55.61      3.07 o
   6   2   1        0.01       -0.89      1.97 o
  -6   3   1       10.36       16.08      4.71 o
  -5   3   1        0.04        1.40      1.03 o
  -4   3   1       60.84       62.73      1.64 o
  -3   3   1      266.73      274.30      4.28 o
  -2   3   1      502.08      515.52      6.44 o
  -1   3   1     2055.01     2135.43     59.94 o
   0   3   1      337.73      345.04      3.40 o
   1   3   1       72.35       62.20      1.37 o
   2   3   1       51.41       54.72      1.71 o
   3   3   1       81.08       92.54      2.37 o
   4   3   1       28.17       32.43      2.40 o
   5   3   1       83.29       85.53      2.67 o
  -6   4   1        7.63       14.87      4.62 o
  -5   4   1        4.34        6.69      1.29 o
  -4   4   1       48.12       50.08      1.53 o
  -3   4   1      192.98      203.84      3.41 o
  -2   4   1     1973.74     1894.14     29.15 o
  -1   4   1      563.26      560.89      5.15 o
   1   4   1      159.35      168.32      1.97 o
   2   4   1       28.46       26.47      0.96 o
   3   4   1        3.36        3.88      0.63 o
   4   4   1       72.05       72.48      1.98 o
   5   4   1       41.11       40.77      2.64 o
  -6   5   1        3.38        6.53      2.00 o
  -5   5   1        0.02        0.71      1.09 o
  -4   5   1       33.06       31.20      1.63 o
  -3   5   1      236.09      240.84      4.51 o
  -2   5   1      210.30      213.12      2.15 o
  -1   5   1        0.90        1.46      0.35 o
   1   5   1      560.47      566.28      6.05 o
   2   5   1      384.36      391.67      5.88 o
   3   5   1        7.90        5.82      0.71 o
   4   5   1       25.53       29.63      2.51 o
   5   5   1        0.75        4.57      1.57 o
  -5   6   1       22.52       25.06      2.52 o
  -4   6   1       19.56       21.31      1.48 o
  -3   6   1       52.05       55.17      1.77 o
  -2   6   1      324.98      301.82      3.53 o
  -1   6   1      210.89      219.70      2.24 o
   0   6   1      466.87      475.51      5.14 o
   1   6   1     3497.07     3605.55     91.35 o
   2   6   1     2403.44     2642.26     35.95 o
   3   6   1        1.43        3.41      0.80 o
   4   6   1       55.70       52.55      2.58 o
   5   6   1       25.80       29.75      2.41 o
  -5   7   1        6.89        8.97      1.35 o
  -4   7   1       39.67       35.00      1.72 o
  -3   7   1       21.68       32.85      2.64 o
  -2   7   1        7.50       10.14      0.48 o
  -1   7   1     1595.38     1618.36     16.73 o
   0   7   1     1243.23     1234.25     12.86 o
   1   7   1      561.76      559.96      5.81 o
   2   7   1     1562.71     1617.22     22.30 o
   3   7   1      712.26      686.03     14.15 o
   4   7   1       15.36       16.89      1.79 o
   5   7   1        0.11        1.12      1.57 o
  -5   8   1        0.59        2.45      1.38 o
  -4   8   1        2.43        2.42      0.96 o
  -3   8   1      725.26      772.54      9.69 o
  -2   8   1        1.11        0.41      0.34 o
  -1   8   1      617.09      595.30      6.72 o
   0   8   1     1789.98     1758.79     19.62 o
   1   8   1      368.64      377.35      4.43 o
   2   8   1      308.42      307.51      4.81 o
   3   8   1       42.06       43.75      2.18 o
   4   8   1        0.15       -1.51      1.21 o
   5   8   1       49.18       49.38      3.08 o
  -5   9   1        1.35        6.42      1.56 o
  -4   9   1       93.71       91.30      1.81 o
  -3   9   1      457.72      468.92      6.62 o
  -2   9   1       15.70       18.94      0.77 o
  -1   9   1     1020.14     1035.31     11.41 o
   0   9   1      900.05      983.49     11.22 o
   1   9   1        1.40        0.35      0.33 o
   2   9   1      131.80      142.95      2.68 o
   3   9   1      160.44      148.15      3.29 o
   4   9   1        1.33        1.55      1.72 o
   5   9   1       18.44       19.48      2.38 o
  -5  10   1       31.01       32.30      1.74 o
  -4  10   1       15.40       17.70      1.19 o
  -3  10   1        7.02       14.08      1.17 o
  -2  10   1        9.44        7.39      0.58 o
  -1  10   1     1080.59     1026.10     11.65 o
   0  10   1      591.79      567.34      6.76 o
   1  10   1      890.25      940.49     11.34 o
   2  10   1      483.19      538.92      8.55 o
   3  10   1        2.33        2.14      0.82 o
   4  10   1       74.48       75.94      3.77 o
   5  10   1        8.23        5.71      1.92 o
  -5  11   1        0.60        2.57      1.10 o
  -4  11   1       30.64       36.61      1.71 o
  -3  11   1      156.91      159.11      2.32 o
  -2  11   1       21.48       20.97      0.90 o
  -1  11   1      269.91      317.06      5.64 o
   0  11   1       93.55       80.79      1.64 o
   1  11   1      530.38      562.42      8.61 o
   2  11   1       97.93      103.38      2.32 o
   3  11   1        0.43        0.50      0.44 o
   4  11   1       21.45       31.54      2.66 o
   5  11   1       20.11       18.60      2.19 o
  -5  12   1       15.47       19.00      1.68 o
  -4  12   1       11.87       16.28      1.37 o
  -3  12   1       71.22       76.35      1.51 o
  -2  12   1      674.06      636.72      7.32 o
  -1  12   1        3.69        4.89      0.99 o
   0  12   1       66.35       63.54      1.69 o
   1  12   1        9.54        7.89      0.79 o
   2  12   1       17.11       15.22      1.44 o
   3  12   1       62.15       58.65      1.48 o
   4  12   1      213.14      205.98      6.01 o
   5  12   1        0.01        0.16      1.61 o
  -5  13   1        0.46        2.97      1.20 o
  -4  13   1       13.36       15.86      1.42 o
  -3  13   1       58.77       60.69      1.42 o
  -2  13   1      126.91      132.16      1.99 o
  -1  13   1      229.23      214.34      4.80 o
   0  13   1        0.52       -0.16      0.60 o
   1  13   1       19.50       23.13      1.16 o
   2  13   1       41.25       42.19      1.56 o
   3  13   1       36.45       36.12      1.19 o
   4  13   1        5.22       10.03      2.00 o
   5  13   1        0.86       -1.31      1.58 o
  -5  14   1       17.71       19.11      1.69 o
  -4  14   1       41.24       40.77      2.01 o
  -3  14   1       15.33       17.89      0.94 o
  -2  14   1       56.73       55.89      1.23 o
  -1  14   1        5.52        4.17      0.80 o
   0  14   1      134.38      121.34      3.66 o
   1  14   1      135.65      134.57      3.40 o
   2  14   1       14.31       17.97      0.83 o
   3  14   1       37.81       34.89      1.35 o
   4  14   1        1.57        1.12      1.44 o
   5  14   1       15.03       13.77      2.17 o
  -5  15   1        0.13        1.79      1.62 o
  -4  15   1        9.15        8.98      1.38 o
  -3  15   1       55.58       53.02      1.46 o
  -2  15   1        5.91        7.81      0.92 o
  -1  15   1        1.92        1.61      0.69 o
   0  15   1     1036.60     1023.50     16.65 o
   1  15   1        7.53       11.10      1.11 o
   2  15   1      445.86      407.67      6.90 o
   3  15   1       55.80       60.18      3.65 o
   4  15   1        8.18        9.23      1.76 o
   5  15   1        2.88        1.98      1.73 o
  -5  16   1        4.79        4.59      1.76 o
  -4  16   1        4.41        3.63      1.56 o
  -3  16   1       95.85       89.20      2.47 o
  -2  16   1       22.97       22.79      3.48 o
  -1  16   1       58.43       57.10      1.87 o
   0  16   1       11.90       13.91      1.19 o
   1  16   1      111.24      114.07      2.93 o
   2  16   1      314.12      305.45      7.37 o
   3  16   1       47.57       49.28      2.73 o
   4  16   1        3.44        3.81      1.63 o
   5  16   1       11.72       13.85      2.24 o
  -4  17   1        4.31        2.66      1.59 o
  -3  17   1      202.37      205.56      4.51 o
  -2  17   1       84.89       79.59      6.69 o
  -1  17   1      184.45      188.01      4.02 o
   0  17   1        3.59        2.95      0.87 o
   1  17   1       25.37       22.95      1.58 o
   2  17   1      409.06      386.21      6.33 o
   3  17   1        2.25       -2.94      1.96 o
   4  17   1        0.20       -0.49      1.42 o
  -4  18   1        4.14        2.32      1.61 o
  -3  18   1      273.92      296.78      5.87 o
  -2  18   1       44.63       41.06      2.16 o
  -1  18   1       47.36       42.65      1.80 o
   0  18   1       29.76       28.96      1.68 o
   1  18   1       15.06       22.10      1.83 o
   2  18   1      347.89      333.06      5.74 o
   3  18   1        2.66       -3.29      2.46 o
   4  18   1       29.08       30.42      2.61 o
  -4  19   1        0.02       -2.15      1.43 o
  -3  19   1      282.22      266.84      5.49 o
  -2  19   1       79.91       73.28      2.81 o
  -1  19   1        0.04       -0.05      0.85 o
   0  19   1        0.01        1.31      0.95 o
   1  19   1      227.91      224.72      5.46 o
   2  19   1       56.80       70.02      3.03 o
   3  19   1        1.44       -1.41      2.73 o
   4  19   1        1.45        2.44      1.69 o
  -4  20   1        0.06       -3.06      2.04 o
  -3  20   1       57.36       62.36      2.58 o
  -2  20   1        4.82        0.69      2.27 o
  -1  20   1      134.25      129.64      3.37 o
   0  20   1       23.01       23.14      2.53 o
   1  20   1        0.28        0.13      1.28 o
   2  20   1      652.81      645.24     10.93 o
   3  20   1        0.06       -2.14      1.43 o
   4  20   1        7.24        4.85      1.79 o
  -4  21   1        0.09       -1.26      1.57 o
  -3  21   1        2.03       11.51      1.49 o
  -2  21   1       36.91       33.47      2.25 o
  -1  21   1      133.20      127.22      3.44 o
   0  21   1       30.42       32.45      2.02 o
   1  21   1       96.82       89.04      3.33 o
   2  21   1      202.86      190.16      4.38 o
   3  21   1        0.07       -1.78      1.37 o
   4  21   1        4.06        2.30      1.78 o
  -4  22   1        2.05        2.42      1.71 o
  -3  22   1      123.17      110.00      3.91 o
  -2  22   1       38.73       38.31      3.59 o
  -1  22   1        2.40        4.40      1.21 o
   0  22   1       18.34       24.90      1.95 o
   1  22   1       32.09       33.46      2.46 o
   2  22   1       37.72       44.88      2.88 o
   3  22   1        0.23       -1.16      1.46 o
  -3  23   1       19.84       16.06      2.06 o
  -2  23   1       10.33       10.86      2.53 o
  -1  23   1       12.74       14.32      1.90 o
   0  23   1      192.80      183.84      4.51 o
   1  23   1        0.06       -0.73      1.30 o
   2  23   1        7.36       13.48      1.93 o
   3  23   1        0.13       -1.05      1.50 o
  -3  24   1        4.74        6.96      1.72 o
  -2  24   1        2.42        2.52      2.19 o
  -1  24   1       12.92       15.43      1.67 o
   0  24   1        4.54        5.74      1.41 o
   1  24   1       25.57       25.13      2.53 o
   2  24   1        2.67        0.79      1.43 o
   3  24   1        6.88        6.34      1.89 o
  -3  25   1        0.98        1.76      2.38 o
  -2  25   1        1.54       -0.52      2.00 o
  -1  25   1       29.21       29.82      2.13 o
   0  25   1        1.80        2.96      1.31 o
   1  25   1        0.25       -0.38      1.41 o
   2  25   1        5.34        8.42      2.50 o
   3  25   1        0.42       -0.35      1.59 o
  -2  26   1        2.67        1.19      2.10 o
  -1  26   1       22.48       23.15      2.45 o
   0  26   1       41.12       43.67      2.98 o
   1  26   1        1.79        0.12      1.48 o
   2  26   1        8.85       14.24      2.91 o
  -2  27   1        2.50        1.07      2.21 o
  -1  27   1        1.60        1.35      1.68 o
   0  27   1        0.20        2.69      1.41 o
   1  27   1        6.77       10.48      1.94 o
   2  27   1        2.88        1.84      2.41 o
  -1  28   1       22.73       21.28      3.06 o
   0  28   1        8.59       10.54      1.88 o
   1  28   1        0.84        0.42      2.69 o
   0  29   1        1.64        5.78      1.62 o
  -6   0   2        0.51        9.16      3.83 o
  -4   0   2      107.51       99.02      3.66 o
  -2   0   2     1083.79     1096.83     15.99 o
   2   0   2     1505.44     1763.14     27.87 o
   4   0   2       63.63       66.68      3.37 o
  -6   1   2       21.96       30.00      3.68 o
  -5   1   2       10.34       10.66      0.73 o
  -4   1   2        4.12        3.49      0.68 o
  -3   1   2        0.06       -0.03      0.39 o
  -2   1   2      193.80      172.95      2.04 o
  -1   1   2       70.72       99.20      3.58 o
   0   1   2      865.02      919.79      9.28 o
   1   1   2       17.68       20.91      0.42 o
   2   1   2      155.26      164.85      2.25 o
   3   1   2      274.27      278.34      3.59 o
   4   1   2      522.39      507.46      6.30 o
   5   1   2       26.52       23.90      1.97 o
  -6   2   2        9.82       15.37      4.71 o
  -5   2   2        5.55        6.35      0.65 o
  -4   2   2       19.58       18.55      1.24 o
  -3   2   2       60.68       64.22      2.84 o
  -2   2   2      100.22      106.17      1.48 o
   0   2   2     1062.00     1139.51     11.44 o
   1   2   2       92.03      107.39      1.24 o
   2   2   2      507.21      540.37      6.95 o
   3   2   2      131.83      130.47      2.21 o
   4   2   2       49.11       42.18      2.01 o
   5   2   2        8.03        8.65      0.82 o
  -6   3   2        2.52        7.16      3.96 o
  -5   3   2        3.48        5.05      1.31 o
  -4   3   2       14.43       14.56      1.29 o
  -3   3   2      322.04      292.79      3.66 o
  -2   3   2        1.14        2.98      0.29 o
  -1   3   2     1643.18     1739.37     14.77 o
   0   3   2      330.58      333.35      3.19 o
   1   3   2     2671.41     2725.03     30.07 o
   2   3   2      366.41      399.47      5.31 o
   3   3   2       76.63       81.25      1.62 o
   4   3   2        3.13        1.11      1.25 o
   5   3   2        6.35        3.34      0.71 o
  -6   4   2        2.82        6.11      3.14 o
  -5   4   2       11.04       12.80      1.19 o
  -4   4   2        3.02        5.67      0.80 o
  -3   4   2      125.98      117.36      1.80 o
  -2   4   2        4.74        4.29      0.29 o
  -1   4   2      296.14      304.41      2.69 o
   0   4   2       27.98       21.34      0.45 o
   1   4   2       29.54       34.87      0.68 o
   2   4   2      126.33      131.42      2.18 o
   3   4   2      215.39      192.81      3.01 o
   4   4   2        0.09        1.22      1.04 o
   5   4   2        1.19        1.77      0.63 o
  -5   5   2       25.28       29.88      2.11 o
  -4   5   2      232.63      214.31      2.97 o
  -3   5   2      180.58      171.57      2.40 o
  -2   5   2       26.22       24.50      0.61 o
  -1   5   2      559.57      544.18      4.65 o
   0   5   2      219.92      220.69      2.23 o
   1   5   2     2480.23     2530.49     24.36 o
   2   5   2     2280.61     2703.14     27.86 o
   3   5   2       53.91       49.74      1.74 o
   4   5   2      145.52      132.90      2.65 o
   5   5   2        6.02        5.19      1.19 o
  -5   6   2        3.25        3.75      1.26 o
  -4   6   2       15.35       18.57      1.10 o
  -3   6   2       87.08       99.58      1.66 o
  -2   6   2        9.04        7.78      0.41 o
  -1   6   2     1583.42     1408.39     12.84 o
   0   6   2      305.48      277.25      2.80 o
   1   6   2        8.67        8.06      0.40 o
   2   6   2      241.34      257.33      3.16 o
   3   6   2       46.92       43.43      1.14 o
   4   6   2        3.34        1.28      0.80 o
   5   6   2       27.14       27.67      2.50 o
  -5   7   2        0.88        0.74      0.92 o
  -4   7   2       22.75       19.85      1.02 o
  -3   7   2       63.17       61.80      1.37 o
  -2   7   2       52.61       50.11      1.33 o
  -1   7   2       33.47       31.86      0.67 o
   0   7   2      181.03      168.59      1.86 o
   1   7   2      561.09      550.06      6.54 o
   2   7   2       78.33       91.06      1.50 o
   3   7   2       13.47       18.14      0.86 o
   4   7   2       19.04       21.72      1.25 o
   5   7   2        8.04        9.01      1.89 o
  -5   8   2        0.33       -1.20      0.91 o
  -4   8   2        5.20        6.72      0.92 o
  -3   8   2        8.17        8.61      0.62 o
  -2   8   2        4.96        4.90      0.50 o
  -1   8   2      546.77      583.53      5.60 o
   0   8   2       43.70       33.37      0.75 o
   1   8   2       94.44      105.19      1.76 o
   2   8   2      161.76      154.50      2.86 o
   3   8   2       75.55       68.25      1.97 o
   4   8   2       68.17       58.40      7.46 o
   5   8   2        0.13       -1.82      1.44 o
  -5   9   2        0.89        0.67      1.03 o
  -4   9   2      113.46      106.44      2.28 o
  -3   9   2        2.52        2.36      0.35 o
  -2   9   2        0.29       -0.17      0.41 o
  -1   9   2       36.83       42.84      0.86 o
   0   9   2        1.85        4.28      0.43 o
   1   9   2        0.54       -0.54      0.36 o
   2   9   2      137.79      165.87      3.09 o
   3   9   2      107.57      104.49      2.40 o
   4   9   2      168.51      164.41      5.19 o
   5   9   2        3.32        1.32      1.90 o
  -5  10   2       27.71       28.68      1.76 o
  -4  10   2       57.66       60.63      2.06 o
  -3  10   2        0.37       -0.31      0.40 o
  -2  10   2       18.06       23.03      1.56 o
  -1  10   2      167.88      166.89      2.58 o
   0  10   2      229.49      188.50      2.68 o
   1  10   2        0.22       -0.05      0.44 o
   2  10   2      748.91      761.32     13.07 o
   3  10   2      185.89      172.74      4.29 o
   4  10   2       21.81       21.91      2.41 o
   5  10   2        8.53        6.57      1.93 o
  -5  11   2        0.01        0.67      1.07 o
  -4  11   2       11.18       12.04      1.26 o
  -3  11   2        9.45        7.22      0.62 o
  -2  11   2      994.02      959.90     13.60 o
  -1  11   2      103.43      121.40      2.40 o
   0  11   2     1335.93     1328.93     18.46 o
   1  11   2      249.03      255.18      3.58 o
   2  11   2      394.79      405.96      6.85 o
   3  11   2        7.79       10.03      0.71 o
   4  11   2       62.28       58.03      3.22 o
   5  11   2        0.06        0.15      2.00 o
  -5  12   2       10.06        8.69      1.34 o
  -4  12   2       48.49       43.57      2.10 o
  -3  12   2        5.39        7.12      0.77 o
  -2  12   2       55.67       56.43      1.14 o
  -1  12   2     3385.53     3621.08     46.47 o
   0  12   2      352.34      363.63      6.54 o
   1  12   2      131.90      157.05      2.49 o
   2  12   2      250.84      258.22      4.06 o
   3  12   2       13.56       11.29      0.96 o
   4  12   2       28.12       24.79      2.56 o
   5  12   2        1.53        1.85      1.79 o
  -5  13   2        3.07        4.10      1.26 o
  -4  13   2        1.59        1.53      1.09 o
  -3  13   2      140.28      145.30      2.60 o
  -2  13   2       10.84       12.91      1.03 o
  -1  13   2       45.32       58.24      4.21 o
   0  13   2       54.15       60.30      2.20 o
   1  13   2      362.44      315.16      5.55 o
   2  13   2        3.28        4.48      0.54 o
   3  13   2       16.60       20.99      1.59 o
   4  13   2       38.26       37.97      3.31 o
   5  13   2        8.23        8.34      2.19 o
  -5  14   2        4.43        4.54      1.29 o
  -4  14   2        0.15       -0.38      1.56 o
  -3  14   2       91.68       93.84      2.35 o
  -2  14   2        7.39        7.03      0.78 o
  -1  14   2       68.07       62.81      1.71 o
   0  14   2      193.26      194.82      4.59 o
   1  14   2       81.75       78.25      2.22 o
   2  14   2        9.23       10.18      1.38 o
   3  14   2      160.75      158.25      3.11 o
   4  14   2       77.26       77.06      3.77 o
   5  14   2        6.23        7.48      2.18 o
  -5  15   2        2.50        2.48      1.29 o
  -4  15   2       46.94       51.70      2.27 o
  -3  15   2      190.37      193.75      3.28 o
  -2  15   2        0.04       -0.10      0.54 o
  -1  15   2       23.27       22.36      1.19 o
   0  15   2       36.57       31.79      1.84 o
   1  15   2      992.29      981.64     15.44 o
   2  15   2      520.13      538.79     11.93 o
   3  15   2       21.11       16.75      2.13 o
   4  15   2       14.96       11.94      2.16 o
   5  15   2        0.97       -0.27      1.91 o
  -5  16   2        0.01       -0.74      1.25 o
  -4  16   2       55.95       56.96      2.41 o
  -3  16   2        9.23       12.25      1.46 o
  -2  16   2       44.20       41.00      1.33 o
  -1  16   2       31.74       41.45      1.68 o
   0  16   2      218.04      206.19      4.90 o
   1  16   2       65.05       54.81      2.27 o
   2  16   2      358.25      364.58      6.64 o
   3  16   2       13.92       11.00      1.98 o
   4  16   2        3.14        2.45      1.83 o
  -4  17   2        3.43        3.06      1.35 o
  -3  17   2       20.66       19.29      1.36 o
  -2  17   2        0.13        0.44      0.63 o
  -1  17   2       20.98       19.75      1.40 o
   0  17   2       33.96       34.93      1.76 o
   1  17   2        5.72        5.59      1.17 o
   2  17   2        0.05        3.65      2.16 o
   3  17   2        0.02       -1.99      1.33 o
   4  17   2        3.13        4.38      1.87 o
  -4  18   2        6.93       10.15      1.60 o
  -3  18   2        5.50        7.70      1.08 o
  -2  18   2        3.89        7.12      0.91 o
  -1  18   2       11.07        7.17      1.10 o
   0  18   2      126.35      116.26      3.15 o
   1  18   2       27.76       28.51      2.89 o
   2  18   2       56.03       60.61      2.62 o
   3  18   2        2.46       -1.60      2.08 o
   4  18   2        8.14        6.44      2.03 o
  -4  19   2       80.91       75.29      3.41 o
  -3  19   2       17.25       15.43      1.48 o
  -2  19   2      295.07      292.87      4.89 o
  -1  19   2        2.24        0.44      0.91 o
   0  19   2      297.75      296.85      6.02 o
   1  19   2       92.33       75.83      8.13 o
   2  19   2      227.45      226.02      6.30 o
   3  19   2        7.99        5.25      1.90 o
   4  19   2        5.25        5.24      2.14 o
  -4  20   2        0.43        4.76      1.76 o
  -3  20   2        4.25        7.98      1.30 o
  -2  20   2        5.64       11.24      1.41 o
  -1  20   2        2.93        1.34      1.04 o
   0  20   2       86.50       95.72      3.00 o
   1  20   2       12.63        9.72      2.09 o
   2  20   2        7.17        7.57      1.44 o
   3  20   2        0.68       -2.03      1.35 o
   4  20   2        2.86        1.95      1.68 o
  -4  21   2        1.73        2.69      2.16 o
  -3  21   2        0.51        2.84      1.41 o
  -2  21   2        0.30        0.62      1.01 o
  -1  21   2        0.12       -1.17      0.95 o
   0  21   2        0.99        1.12      1.18 o
   1  21   2       12.00       10.38      2.14 o
   2  21   2       45.53       46.72      2.93 o
   3  21   2        3.06        0.13      1.89 o
   4  21   2        0.12       -0.70      1.59 o
  -3  22   2        1.30        2.20      1.46 o
  -2  22   2       36.01       37.42      2.20 o
  -1  22   2        0.42        0.11      1.03 o
   0  22   2       41.37       38.04      2.25 o
   1  22   2       29.19       29.85      2.43 o
   2  22   2       70.53       71.26      3.38 o
   3  22   2       24.53       25.54      3.81 o
  -3  23   2       13.99       13.00      2.34 o
  -2  23   2        0.03       -1.88      1.25 o
  -1  23   2        3.90        3.69      1.20 o
   0  23   2        3.49        1.97      1.35 o
   1  23   2       37.89       37.38      2.64 o
   2  23   2        7.85        7.52      1.73 o
   3  23   2        5.39        6.81      1.87 o
  -3  24   2        4.89        6.33      2.56 o
  -2  24   2        0.01       -1.28      1.24 o
  -1  24   2       91.88       99.58      3.21 o
   0  24   2        0.59       -1.76      1.17 o
   1  24   2        0.09       -1.17      1.38 o
   2  24   2       27.05       29.10      3.51 o
   3  24   2       13.89       18.64      3.71 o
  -3  25   2        7.05        8.39      2.69 o
  -2  25   2        8.76        8.02      2.96 o
  -1  25   2        1.40        4.40      1.76 o
   0  25   2        8.02        8.79      1.63 o
   1  25   2       16.05       18.13      2.18 o
   2  25   2       23.78       29.35      3.59 o
  -2  26   2        0.13       -0.29      2.26 o
  -1  26   2       24.56       21.66      2.39 o
   0  26   2        7.35       10.70      1.73 o
   1  26   2        0.21        0.37      1.49 o
   2  26   2        6.67        6.15      2.54 o
  -2  27   2       10.99       15.06      3.64 o
  -1  27   2        2.38        5.33      1.84 o
   0  27   2       11.32       13.41      1.85 o
   1  27   2        0.33        1.77      1.66 o
   2  27   2        1.01        2.02      3.00 o
  -1  28   2        0.05        0.79      1.72 o
   0  28   2        4.57        8.09      1.83 o
   1  28   2        0.00        0.61      2.14 o
  -5   0   3        2.95        4.27      1.69 o
  -3   0   3      140.18      123.58      3.03 o
  -1   0   3      238.24      260.05      3.91 o
   1   0   3        6.84        0.68      0.33 o
   3   0   3      532.31      535.99      9.34 o
   5   0   3        6.92        7.88      1.41 o
  -6   1   3        0.39        4.87      3.71 o
  -5   1   3       29.61       29.29      1.76 o
  -4   1   3       26.37       27.22      1.80 o
  -3   1   3       96.63      101.29      1.89 o
  -2   1   3      202.14      209.76      2.02 o
  -1   1   3       10.34       10.27      0.85 o
   0   1   3      288.94      292.57      3.28 o
   1   1   3       11.62       14.19      0.45 o
   2   1   3     1785.51     1960.13     22.02 o
   3   1   3      200.54      200.46      2.93 o
   4   1   3      410.31      376.64      5.58 o
   5   1   3        2.42        3.84      1.14 o
  -5   2   3        8.47       10.34      1.20 o
  -4   2   3        6.59        4.81      1.17 o
  -3   2   3      144.66      132.18      2.24 o
  -2   2   3      161.65      141.97      1.58 o
  -1   2   3     3422.95     3410.94     30.28 o
   0   2   3      460.08      452.02      4.85 o
   1   2   3      389.99      413.13      4.38 o
   2   2   3      186.89      187.36      2.95 o
   3   2   3        6.74        4.79      0.99 o
   4   2   3      116.37      108.20      2.39 o
   5   2   3        0.77        1.94      1.09 o
  -5   3   3       14.61       11.57      0.90 o
  -4   3   3        4.39        3.91      0.92 o
  -3   3   3        3.67        5.10      0.60 o
  -2   3   3       29.39       34.61      2.03 o
  -1   3   3     3942.48     3999.09     41.58 o
   0   3   3      117.73      108.55      1.51 o
   1   3   3       44.69       42.93      0.93 o
   2   3   3      359.29      337.73      3.97 o
   3   3   3       47.51       46.69      1.38 o
   4   3   3       77.77       70.39      2.71 o
   5   3   3       23.69       23.59      1.55 o
  -5   4   3        0.04        0.45      0.72 o
  -4   4   3        6.68        6.37      1.72 o
  -3   4   3        4.36        3.39      0.57 o
  -2   4   3     1961.85     1996.90     18.24 o
  -1   4   3      790.67      768.02      6.92 o
   0   4   3     2083.94     2161.17     20.78 o
   1   4   3     1449.99     1626.49     15.02 o
   2   4   3       16.26       14.05      0.61 o
   3   4   3       34.94       28.67      1.02 o
   4   4   3      295.03      283.32      5.09 o
   5   4   3        0.65        0.80      0.95 o
  -5   5   3        0.55        0.87      0.74 o
  -4   5   3       76.52       78.81      2.93 o
  -3   5   3       82.17       75.09      1.59 o
  -2   5   3      172.13      172.34      3.47 o
  -1   5   3       37.36       39.29      0.73 o
   0   5   3     1116.37     1082.32      9.91 o
   1   5   3      776.41      854.96      8.12 o
   2   5   3      563.26      550.17      6.19 o
   3   5   3       15.27       16.16      0.95 o
   4   5   3       24.63       22.64      1.96 o
   5   5   3        2.92        3.97      1.11 o
  -5   6   3        1.06        2.16      1.07 o
  -4   6   3       88.24       90.69      2.09 o
  -3   6   3      108.45      102.72      1.78 o
  -2   6   3       44.58       44.18      0.92 o
  -1   6   3      102.72      120.03      1.60 o
   0   6   3      615.53      628.02      6.39 o
   1   6   3      197.68      224.46      2.36 o
   2   6   3        0.31        0.91      0.42 o
   3   6   3      144.17      152.71      2.52 o
   4   6   3      115.02      109.67      4.06 o
   5   6   3        5.49        6.39      1.22 o
  -5   7   3        9.07       10.52      1.09 o
  -4   7   3      107.65      106.93      2.14 o
  -3   7   3        3.86        5.57      0.56 o
  -2   7   3      114.50      111.15      1.36 o
  -1   7   3     2798.10     2827.65     28.59 o
   0   7   3      193.86      177.87      2.32 o
   1   7   3       13.38       13.88      0.63 o
   2   7   3      315.61      299.81      4.03 o
   3   7   3       34.52       32.47      1.19 o
   4   7   3       39.20       41.15      1.97 o
   5   7   3        5.52        5.46      1.32 o
  -5   8   3       18.29       19.54      1.36 o
  -4   8   3        1.13        2.02      1.14 o
  -3   8   3       17.98       16.06      0.81 o
  -2   8   3      171.67      161.23      1.98 o
  -1   8   3        1.97        8.67      1.02 o
   0   8   3      199.87      199.63      2.32 o
   1   8   3     2544.22     2760.89     26.98 o
   2   8   3       31.94       40.40      1.19 o
   3   8   3        5.67        4.79      0.81 o
   4   8   3        1.16       -1.56      1.15 o
   5   8   3        1.44        1.39      1.65 o
  -5   9   3       10.03        9.77      1.76 o
  -4   9   3       16.30       17.94      1.43 o
  -3   9   3       53.06       49.81      1.34 o
  -2   9   3      222.75      225.81      2.76 o
  -1   9   3      371.94      373.51      4.68 o
   0   9   3        7.65        4.38      0.40 o
   1   9   3      699.32      751.56      8.66 o
   2   9   3      413.08      439.31      6.13 o
   3   9   3      222.38      225.20      4.23 o
   4   9   3       12.86       10.41      2.04 o
   5   9   3        9.97        7.73      1.99 o
  -5  10   3        0.22        0.56      0.93 o
  -4  10   3      142.58      147.43      3.39 o
  -3  10   3      206.82      204.62      4.21 o
  -2  10   3      244.93      231.23      2.84 o
  -1  10   3      311.61      301.78      3.97 o
   0  10   3        7.99        6.18      0.52 o
   1  10   3      467.12      439.42      5.72 o
   2  10   3       32.14       32.69      1.82 o
   3  10   3      204.04      192.67      3.62 o
   4  10   3       65.73       62.45      3.36 o
   5  10   3        6.41        4.45      1.89 o
  -5  11   3        2.52        1.42      1.16 o
  -4  11   3       18.80       19.76      1.74 o
  -3  11   3       34.18       41.04      1.33 o
  -2  11   3       16.25       18.12      1.15 o
  -1  11   3        0.36        1.01      1.20 o
   0  11   3       67.40       68.37      2.00 o
   1  11   3       97.44      102.75      2.23 o
   2  11   3      128.21      121.03      2.14 o
   3  11   3       27.22       32.16      1.47 o
   4  11   3        6.37        1.39      1.73 o
   5  11   3        1.22        2.50      1.89 o
  -5  12   3        0.05       -0.79      1.10 o
  -4  12   3        3.06        5.66      1.23 o
  -3  12   3        5.65        7.34      0.79 o
  -2  12   3       64.12       70.61      1.53 o
  -1  12   3       94.57       85.51      1.63 o
   0  12   3      568.85      555.39      7.05 o
   1  12   3      132.55      111.51      2.66 o
   2  12   3       99.69       99.56      2.13 o
   3  12   3       92.45       93.19      3.23 o
   4  12   3       22.88       14.55      2.25 o
   5  12   3        0.29       -0.48      1.75 o
  -5  13   3        4.22        3.33      1.26 o
  -4  13   3        2.23        4.52      1.25 o
  -3  13   3        0.74       -0.54      0.62 o
  -2  13   3       52.29       54.42      1.42 o
  -1  13   3      307.77      312.82      4.32 o
   0  13   3      485.45      514.89      6.65 o
   1  13   3       61.71       52.42      1.60 o
   2  13   3      158.34      154.60      3.55 o
   3  13   3        0.09       -0.25      1.15 o
   4  13   3       40.72       34.65      3.00 o
   5  13   3        4.76        4.86      2.00 o
  -5  14   3        2.87        5.41      1.43 o
  -4  14   3       62.83       65.91      2.53 o
  -3  14   3       16.77       16.61      1.17 o
  -2  14   3       69.57       74.58      1.67 o
  -1  14   3        0.27        0.26      0.67 o
   0  14   3       17.22       22.09      1.26 o
   1  14   3       35.13       33.33      1.80 o
   2  14   3      206.76      202.12      4.41 o
   3  14   3      106.60      108.25      4.92 o
   4  14   3       69.27       66.90      3.64 o
  -5  15   3        2.60        3.52      1.41 o
  -4  15   3       59.77       80.37      2.75 o
  -3  15   3        2.17        3.31      0.88 o
  -2  15   3      140.84      136.67      2.43 o
  -1  15   3        1.81        0.34      0.74 o
   0  15   3        8.54       12.64      1.20 o
   1  15   3       63.83       55.64      2.28 o
   2  15   3        7.77        6.53      1.92 o
   3  15   3        6.82        6.04      1.80 o
   4  15   3        0.01        2.59      1.73 o
  -4  16   3       20.60       29.71      2.68 o
  -3  16   3       38.49       40.87      1.67 o
  -2  16   3       15.93       16.53      0.96 o
  -1  16   3       11.15       13.28      1.29 o
   0  16   3        9.67       11.24      1.22 o
   1  16   3       33.93       28.58      1.88 o
   2  16   3        6.81        2.37      1.41 o
   3  16   3       46.85       48.14      6.06 o
   4  16   3       24.48       24.45      2.74 o
  -4  17   3       82.39       82.69      2.87 o
  -3  17   3        5.02        6.61      1.02 o
  -2  17   3       23.76       23.46      1.14 o
  -1  17   3      323.50      315.75      5.41 o
   0  17   3      102.62      102.03      2.86 o
   1  17   3      150.35      148.31      4.04 o
   2  17   3        0.07       -3.41      2.27 o
   3  17   3       43.91       50.71      3.36 o
   4  17   3        0.00        1.07      1.71 o
  -4  18   3       31.37       33.00      2.16 o
  -3  18   3        4.74        5.87      1.04 o
  -2  18   3       23.77       23.87      1.20 o
  -1  18   3        1.74        5.35      1.09 o
   0  18   3       42.58       37.32      2.34 o
   1  18   3     1001.51      993.07     17.59 o
   2  18   3        0.00       -2.25      1.50 o
   3  18   3       43.09       36.90      5.14 o
   4  18   3        1.80       -1.23      1.67 o
  -4  19   3       10.36       15.12      2.88 o
  -3  19   3       25.21       22.99      1.48 o
  -2  19   3       10.60       11.76      0.97 o
  -1  19   3       37.98       38.76      1.97 o
   0  19   3       73.51       70.70      3.04 o
   1  19   3      318.33      319.83      7.00 o
   2  19   3        0.29       -1.51      1.00 o
   3  19   3       20.06       16.74      2.48 o
   4  19   3        2.88        6.31      2.07 o
  -4  20   3       78.86       93.22      4.49 o
  -3  20   3        1.27        1.53      0.96 o
  -2  20   3       16.64       16.51      1.20 o
  -1  20   3       18.82       23.12      1.74 o
   0  20   3       11.23       10.42      1.56 o
   1  20   3      420.80      425.53      9.44 o
   2  20   3        2.65       -1.90      1.26 o
   3  20   3       20.28       18.88      2.60 o
   4  20   3        3.99        2.51      2.01 o
  -4  21   3       46.65       44.04      4.46 o
  -3  21   3       20.30       16.37      2.86 o
  -2  21   3        0.27        1.39      0.95 o
  -1  21   3       99.96      100.46      3.10 o
   0  21   3       51.09       48.71      2.49 o
   1  21   3        5.99       11.72      2.44 o
   2  21   3        1.11        1.49      1.53 o
   3  21   3        7.20        9.04      3.50 o
  -3  22   3        3.79        6.89      2.55 o
  -2  22   3        7.08        7.70      1.25 o
  -1  22   3        4.94        9.12      1.70 o
   0  22   3        7.81        6.38      1.68 o
   1  22   3      158.88      150.81      4.02 o
   2  22   3        2.80        3.15      1.72 o
   3  22   3        4.52        6.58      3.42 o
  -3  23   3        1.65        2.30      2.38 o
  -2  23   3       38.16       40.80      5.91 o
  -1  23   3        8.30        8.03      1.70 o
   0  23   3       21.22       19.22      1.93 o
   1  23   3       11.37        7.40      2.00 o
   2  23   3        2.77        1.65      1.50 o
   3  23   3        1.58        2.01      2.47 o
  -3  24   3       17.74       21.90      3.37 o
  -2  24   3        7.35        7.37      2.54 o
  -1  24   3       12.37       12.90      2.11 o
   0  24   3        3.20        1.95      1.41 o
   1  24   3        1.36        1.16      1.51 o
   2  24   3        7.19        7.06      2.60 o
  -2  25   3        6.60        7.16      2.79 o
  -1  25   3       41.26       41.16      3.01 o
   0  25   3       16.22       13.82      1.91 o
   1  25   3        1.39        2.60      1.65 o
   2  25   3        0.01       -1.31      2.04 o
  -2  26   3       25.51       29.90      5.23 o
  -1  26   3        4.66        4.72      1.96 o
   0  26   3        0.72       -2.45      2.02 o
   1  26   3       15.74       21.51      2.43 o
   2  26   3        0.50       -1.67      2.98 o
  -1  27   3        0.05        1.17      1.74 o
   0  27   3        2.28        4.59      1.75 o
   1  27   3       14.50       17.11      3.33 o
  -1  28   3        6.93        7.44      2.73 o
   0  28   3        1.35        1.57      2.09 o
  -4   0   4       53.01       61.28      2.38 o
   0   0   4      476.02      481.40      7.46 o
   2   0   4      256.78      260.83      4.31 o
   4   0   4        0.11       -0.87      1.11 o
  -5   1   4        7.26        6.49      1.36 o
  -4   1   4       12.38       12.65      1.30 o
  -3   1   4       37.68       30.69      1.17 o
  -2   1   4      633.99      758.53     12.33 o
  -1   1   4       43.43       39.88      0.92 o
   0   1   4      479.75      493.88      5.40 o
   1   1   4       14.78       20.22      0.67 o
   2   1   4       61.54       55.71      1.09 o
   3   1   4      212.66      216.20      4.56 o
   4   1   4       16.41       18.43      1.38 o
   5   1   4        0.27        0.63      1.66 o
  -5   2   4        3.10        4.73      0.84 o
  -4   2   4       27.42       25.72      1.67 o
  -3   2   4       58.39       54.89      1.46 o
  -2   2   4      168.96      178.77      4.63 o
  -1   2   4      288.43      299.77      3.45 o
   0   2   4       81.23       77.53      1.37 o
   1   2   4      215.61      241.10      2.72 o
   2   2   4      345.09      313.62      3.35 o
   3   2   4       97.40      103.33      2.47 o
   4   2   4        0.40        0.23      0.83 o
   5   2   4       19.87       20.84      2.65 o
  -5   3   4        9.17        7.90      0.94 o
  -4   3   4       10.37        8.18      0.86 o
  -3   3   4        0.06        0.81      0.57 o
  -2   3   4      144.77      128.65      2.62 o
  -1   3   4      470.13      425.70      5.21 o
   0   3   4      645.47      681.69      7.25 o
   1   3   4     2492.25     2800.71     27.50 o
   2   3   4      333.42      360.06      4.03 o
   3   3   4      792.76      761.88     11.62 o
   4   3   4       41.61       38.38      1.77 o
   5   3   4        3.58        3.95      1.95 o
  -5   4   4        2.29        1.81      0.81 o
  -4   4   4        0.00       -1.06      0.71 o
  -3   4   4        1.36        0.93      0.49 o
  -2   4   4      972.33     1009.30      9.53 o
  -1   4   4      584.53      560.30      7.02 o
   0   4   4        4.07        2.94      0.58 o
   1   4   4      891.72      972.99      9.95 o
   2   4   4       38.93       39.53      0.94 o
   3   4   4        5.48        1.98      1.27 o
   4   4   4       92.11       83.56      2.43 o
   5   4   4       11.49        9.45      1.68 o
  -5   5   4        0.04        0.46      0.80 o
  -4   5   4        3.76        3.67      0.80 o
  -3   5   4       42.62       43.74      1.17 o
  -2   5   4      211.26      221.97      2.55 o
  -1   5   4      196.15      193.30      2.89 o
   0   5   4       31.99       29.52      0.74 o
   1   5   4      184.03      180.44      2.35 o
   2   5   4      244.82      281.34      3.53 o
   3   5   4      187.62      185.89      2.99 o
   4   5   4       48.62       48.08      2.54 o
   5   5   4        0.41       -1.46      1.35 o
  -5   6   4        0.19        1.86      0.91 o
  -4   6   4       17.38       14.24      1.17 o
  -3   6   4        0.54        0.35      0.47 o
  -2   6   4       80.94       90.82      1.39 o
  -1   6   4        0.09        0.48      0.41 o
   0   6   4       44.96       45.76      0.98 o
   1   6   4      355.48      363.81      4.40 o
   2   6   4        2.50        3.33      0.48 o
   3   6   4       17.11       21.03      1.19 o
   4   6   4       17.44       18.58      1.24 o
   5   6   4       37.55       42.05      2.69 o
  -5   7   4       62.65       60.03      3.57 o
  -4   7   4        1.44        1.78      0.81 o
  -3   7   4        2.03        1.25      0.55 o
  -2   7   4      148.81      149.59      2.04 o
  -1   7   4       31.78       42.66      2.06 o
   0   7   4      213.58      221.40      2.87 o
   1   7   4      516.06      638.63      6.32 o
   2   7   4      130.73      126.53      1.97 o
   3   7   4       24.93       23.93      1.15 o
   4   7   4        0.65       -0.99      0.73 o
   5   7   4        0.08        1.18      1.60 o
  -5   8   4        0.33        3.48      1.86 o
  -4   8   4       19.86       22.17      1.31 o
  -3   8   4        4.84        4.43      0.67 o
  -2   8   4      210.57      186.13      2.39 o
  -1   8   4      415.81      403.27      5.51 o
   0   8   4        0.79        3.48      0.58 o
   1   8   4      105.81      118.87      1.74 o
   2   8   4      449.01      447.62      5.34 o
   3   8   4       29.59       30.96      1.28 o
   4   8   4        7.07        7.55      0.98 o
   5   8   4        2.43        1.69      1.88 o
  -5   9   4        1.75        1.54      1.03 o
  -4   9   4        3.89        1.87      0.98 o
  -3   9   4       51.91       49.52      1.44 o
  -2   9   4      191.21      189.76      2.71 o
  -1   9   4       25.79       26.19      1.08 o
   0   9   4      762.61      778.10     10.53 o
   1   9   4      275.57      279.09      3.60 o
   2   9   4        7.78        5.93      0.60 o
   3   9   4        3.20        2.10      0.76 o
   4   9   4       10.68       13.80      1.28 o
   5   9   4        0.25        4.53      1.97 o
  -5  10   4        4.98        6.11      1.29 o
  -4  10   4        1.58        3.11      1.06 o
  -3  10   4        0.13       -0.57      0.68 o
  -2  10   4      616.23      643.46      7.91 o
  -1  10   4        6.31        5.20      0.66 o
   0  10   4      374.81      391.02      5.80 o
   1  10   4       24.29       26.51      1.03 o
   2  10   4       57.89       52.57      1.63 o
   3  10   4      115.25      109.98      2.88 o
   4  10   4        3.76        4.10      1.15 o
   5  10   4       17.01       17.30      2.58 o
  -5  11   4        4.20        4.03      1.19 o
  -4  11   4       19.36       21.02      2.77 o
  -3  11   4        2.04        2.20      0.78 o
  -2  11   4        6.34        7.71      0.83 o
  -1  11   4       19.20       15.28      0.94 o
   0  11   4      148.11      135.95      2.70 o
   1  11   4        0.68        1.42      0.54 o
   2  11   4       40.87       41.27      1.66 o
   3  11   4      195.60      182.07      5.05 o
   4  11   4       39.59       38.12      2.23 o
   5  11   4        3.23        3.71      2.31 o
  -5  12   4        4.21        3.61      1.21 o
  -4  12   4       18.86       19.81      2.21 o
  -3  12   4       13.13       11.54      1.50 o
  -2  12   4       11.55        9.17      1.02 o
  -1  12   4        0.49        1.82      0.64 o
   0  12   4        5.37        3.92      0.76 o
   1  12   4      225.26      239.94      3.84 o
   2  12   4       24.05       23.07      1.43 o
   3  12   4      271.95      259.51     10.41 o
   4  12   4       25.41       20.83      2.56 o
  -5  13   4        2.25        2.89      1.25 o
  -4  13   4       24.93       27.28      2.02 o
  -3  13   4       79.02       76.06      2.45 o
  -2  13   4        2.28        5.65      0.81 o
  -1  13   4      207.91      200.40      3.38 o
   0  13   4      176.95      179.19      2.76 o
   1  13   4      772.23      779.61     17.06 o
   2  13   4        0.46       -1.17      0.78 o
   3  13   4       97.08       85.30      3.92 o
   4  13   4        4.16       -0.15      1.65 o
  -5  14   4       11.27       12.05      1.58 o
  -4  14   4        7.70        9.92      1.43 o
  -3  14   4       13.08       14.28      1.21 o
  -2  14   4      291.01      279.16      4.34 o
  -1  14   4      313.07      300.68      4.60 o
   0  14   4        0.13        0.38      0.46 o
   1  14   4      341.89      339.13      5.72 o
   2  14   4       43.71       37.23      2.23 o
   3  14   4        0.82        1.31      1.68 o
   4  14   4        4.52        4.17      1.91 o
  -4  15   4       35.73       37.78      2.18 o
  -3  15   4        2.91        2.07      0.84 o
  -2  15   4       64.87       60.99      1.42 o
  -1  15   4       96.59      102.78      2.32 o
   0  15   4       29.36       26.56      1.05 o
   1  15   4       30.88       37.40      2.11 o
   2  15   4        2.37        3.55      1.01 o
   3  15   4        0.16       -1.36      1.60 o
   4  15   4        2.57        3.27      1.87 o
  -4  16   4        4.52        6.30      1.32 o
  -3  16   4        4.92        6.78      1.01 o
  -2  16   4        8.91        9.43      0.73 o
  -1  16   4       97.21       98.34      2.31 o
   0  16   4       10.02        7.97      1.12 o
   1  16   4      136.79      138.64      3.94 o
   2  16   4      129.45      130.86      4.37 o
   3  16   4        4.07        2.95      1.79 o
   4  16   4        0.44        1.82      1.79 o
  -4  17   4       19.28       20.37      2.42 o
  -3  17   4       83.92       86.92      2.29 o
  -2  17   4        7.73        7.01      0.74 o
  -1  17   4       31.30       33.80      1.51 o
   0  17   4      514.60      502.26      7.94 o
   1  17   4      386.07      395.35      9.86 o
   2  17   4        0.78       -1.31      0.87 o
   3  17   4        5.32        5.47      3.14 o
   4  17   4       10.53       13.97      2.52 o
  -4  18   4        0.14        1.22      1.79 o
  -3  18   4        0.26        1.86      1.20 o
  -2  18   4        0.39        0.48      0.62 o
  -1  18   4        3.05        1.53      0.81 o
   0  18   4       18.41       17.89      1.95 o
   1  18   4       74.09       70.35      5.13 o
   2  18   4       11.15        8.51      1.34 o
   3  18   4        0.55        0.21      2.37 o
   4  18   4       11.32       13.89      2.63 o
  -4  19   4        2.10        0.96      2.14 o
  -3  19   4        1.52        1.96      1.62 o
  -2  19   4        4.31        1.81      0.97 o
  -1  19   4        7.14        6.06      0.96 o
   0  19   4        8.16        8.91      1.65 o
   1  19   4       25.14       17.65      4.69 o
   2  19   4        1.40        0.58      1.45 o
   3  19   4        0.98        0.29      2.83 o
  -4  20   4        0.57        2.65      1.98 o
  -3  20   4        8.32       12.18      2.04 o
  -2  20   4        1.74        1.03      1.20 o
  -1  20   4       65.68       61.34      2.21 o
   0  20   4        5.03        4.86      1.49 o
   1  20   4       29.14       29.91      2.21 o
   2  20   4       34.63       38.33      7.16 o
   3  20   4       25.84       30.12      4.50 o
  -3  21   4       23.71       25.30      2.59 o
  -2  21   4       14.21       16.06      1.72 o
  -1  21   4       17.60       16.93      2.19 o
   0  21   4        3.97        2.66      4.83 o
   1  21   4       40.43       40.60      5.14 o
   2  21   4       14.81       17.03      2.40 o
   3  21   4        0.55       -1.37      2.79 o
  -3  22   4        0.33        2.56      1.81 o
  -2  22   4       33.02       37.28      5.91 o
  -1  22   4       20.32       21.69      1.92 o
   0  22   4       15.15       13.78      2.40 o
   1  22   4       77.46       83.10      5.62 o
   2  22   4        7.22        9.87      3.54 o
  -3  23   4        0.54        2.32      3.60 o
  -2  23   4        1.00        3.47      2.32 o
  -1  23   4        0.00       -0.69      1.35 o
   0  23   4        0.20       -0.08      1.46 o
   1  23   4       59.56       70.82      3.85 o
   2  23   4        5.13        4.87      2.96 o
  -2  24   4        1.77        3.81      2.52 o
  -1  24   4        0.11       -0.90      1.62 o
   0  24   4       16.99       17.66      2.17 o
   1  24   4       32.43       33.31      3.15 o
   2  24   4        4.54        2.50      3.08 o
  -2  25   4        0.00        2.51      2.69 o
  -1  25   4       11.88       14.58      2.23 o
   0  25   4        3.58        2.01      1.63 o
   1  25   4        8.48        6.97      1.96 o
   2  25   4        0.39       -0.93      2.25 o
  -2  26   4        8.23       10.28      3.46 o
  -1  26   4        4.93        5.28      2.06 o
   0  26   4        0.05        0.96      1.59 o
   1  26   4        0.04        3.04      2.47 o
  -1  27   4        0.09       -1.43      1.81 o
   0  27   4       12.54       18.13      2.80 o
  -5   0   5        1.33        0.06      1.93 o
  -3   0   5       31.00       24.01      1.85 o
  -1   0   5      237.58      252.57      7.77 o
   1   0   5      699.58      695.87     12.33 o
   3   0   5      150.09      154.06      5.02 o
   5   0   5        0.20        0.62      2.42 o
  -5   1   5        3.95        2.07      1.42 o
  -4   1   5        7.43        6.39      0.98 o
  -3   1   5       10.98       12.44      1.16 o
  -2   1   5      212.30      202.59      3.15 o
  -1   1   5      325.32      294.42      5.77 o
   0   1   5       12.57        6.22      0.59 o
   1   1   5     1137.48     1177.12     12.92 o
   2   1   5        3.54        2.41      0.55 o
   3   1   5      332.30      304.95      4.97 o
   4   1   5        8.79        5.24      1.06 o
   5   1   5       10.30       12.82      2.75 o
  -5   2   5        0.92        0.30      1.09 o
  -4   2   5        1.80        1.08      0.86 o
  -3   2   5      237.67      224.64      3.54 o
  -2   2   5        3.10        2.59      1.10 o
  -1   2   5       11.71        9.93      1.13 o
   0   2   5       10.10       10.80      0.81 o
   1   2   5        0.85        0.38      1.24 o
   2   2   5      131.15      138.53      2.15 o
   3   2   5      443.79      444.22      6.61 o
   4   2   5       14.14       12.13      1.25 o
   5   2   5        1.68        1.88      1.87 o
  -5   3   5       19.69       17.90      2.15 o
  -4   3   5       37.35       38.04      1.58 o
  -3   3   5       10.19       10.03      1.19 o
  -2   3   5        7.66        5.55      1.56 o
  -1   3   5       45.47       39.74      1.72 o
   0   3   5       27.20       31.32      1.06 o
   1   3   5       92.87      100.06      1.84 o
   2   3   5      440.73      452.29      5.37 o
   3   3   5      263.88      242.11      4.20 o
   4   3   5       19.07       18.97      1.45 o
   5   3   5        0.16       -1.01      2.50 o
  -5   4   5        3.84        2.60      1.98 o
  -4   4   5       16.20       16.05      1.55 o
  -3   4   5        1.67        0.20      0.63 o
  -2   4   5      481.72      452.87      5.05 o
  -1   4   5       47.30       46.22      1.39 o
   0   4   5       70.15       53.93      1.41 o
   1   4   5       23.79       22.79      0.95 o
   2   4   5       39.44       42.45      1.16 o
   3   4   5      103.32       99.69      2.48 o
   4   4   5       20.45       26.71      1.66 o
   5   4   5        2.28        1.56      1.77 o
  -5   5   5        5.82        6.51      1.10 o
  -4   5   5        0.17       -0.32      0.81 o
  -3   5   5        0.73       -0.16      0.59 o
  -2   5   5     1596.71     1583.68     15.70 o
  -1   5   5        3.10        2.57      0.54 o
   0   5   5        0.69        3.13      0.68 o
   1   5   5       77.19       78.70      1.64 o
   2   5   5      167.61      161.73      2.41 o
   3   5   5        0.26       -0.66      1.52 o
   4   5   5       32.06       27.77      1.69 o
   5   5   5        0.90       -0.15      1.46 o
  -5   6   5        1.13        0.62      1.27 o
  -4   6   5        0.56        0.01      0.83 o
  -3   6   5       74.27       67.64      1.63 o
  -2   6   5      254.97      270.60      3.33 o
  -1   6   5      213.48      217.90      3.10 o
   0   6   5     1679.37     1779.52     17.93 o
   1   6   5       85.75       87.04      1.78 o
   2   6   5       29.51       27.21      1.06 o
   3   6   5      106.72      102.66      2.77 o
   4   6   5       18.42       16.06      1.28 o
   5   6   5        0.10       -0.66      1.49 o
  -5   7   5        2.15        3.30      1.04 o
  -4   7   5        2.10        1.77      0.89 o
  -3   7   5        5.90        5.62      1.37 o
  -2   7   5       51.37       61.40      1.70 o
  -1   7   5      240.04      205.25      3.24 o
   0   7   5      230.42      247.31      3.32 o
   1   7   5      768.06      763.58      8.68 o
   2   7   5      126.05      121.52      2.37 o
   3   7   5       17.63       14.83      1.26 o
   4   7   5        6.55        4.93      0.98 o
   5   7   5        1.02        3.38      1.72 o
  -5   8   5       28.03       27.27      3.22 o
  -4   8   5        7.94        8.02      1.09 o
  -3   8   5       79.05       77.30      1.78 o
  -2   8   5       14.92       12.29      0.72 o
  -1   8   5       29.19       26.97      1.14 o
   0   8   5      447.41      447.79      5.38 o
   1   8   5       71.92       67.04      1.48 o
   2   8   5        8.50       10.66      0.81 o
   3   8   5      268.76      255.58      6.40 o
   4   8   5        0.24        0.34      0.88 o
  -5   9   5       10.78       11.58      1.65 o
  -4   9   5        2.82        2.80      1.09 o
  -3   9   5       19.48       19.14      1.52 o
  -2   9   5      216.68      219.44      3.12 o
  -1   9   5      116.34      102.18      2.26 o
   0   9   5        1.85        1.17      0.65 o
   1   9   5      188.01      178.88      2.67 o
   2   9   5        7.81        9.13      0.86 o
   3   9   5       16.14       16.11      1.31 o
   4   9   5        0.02       -0.48      0.87 o
  -5  10   5        0.99        3.06      1.70 o
  -4  10   5        1.14        1.71      1.06 o
  -3  10   5       27.76       27.69      1.50 o
  -2  10   5       30.96       33.32      1.80 o
  -1  10   5       30.07       25.67      1.64 o
   0  10   5      125.13      134.04      2.72 o
   1  10   5       47.82       44.11      1.50 o
   2  10   5      137.88      136.09      2.47 o
   3  10   5        1.13        0.08      0.86 o
   4  10   5        3.00        2.90      1.07 o
  -5  11   5        1.73        5.84      2.19 o
  -4  11   5        3.94        4.81      1.25 o
  -3  11   5       71.21       77.12      2.22 o
  -2  11   5        0.72        1.72      0.64 o
  -1  11   5      174.77      177.78      3.30 o
   0  11   5       21.47       18.77      1.17 o
   1  11   5       23.87       22.83      1.66 o
   2  11   5      151.41      151.12      3.35 o
   3  11   5       31.82       27.20      1.75 o
   4  11   5        2.44        5.43      1.37 o
  -5  12   5       36.24       42.57      2.83 o
  -4  12   5       23.49       26.64      1.88 o
  -3  12   5        0.29        0.95      0.89 o
  -2  12   5        3.99        2.52      0.70 o
  -1  12   5        3.99        5.12      0.91 o
   0  12   5       82.56       74.90      2.00 o
   1  12   5      231.89      224.28      3.79 o
   2  12   5      298.82      293.99      5.33 o
   3  12   5       12.76       11.50      1.54 o
   4  12   5       29.14       27.53      4.11 o
  -4  13   5        0.41        0.49      1.17 o
  -3  13   5       14.33       13.79      1.25 o
  -2  13   5        6.78        7.56      0.85 o
  -1  13   5       29.10       27.75      1.46 o
   0  13   5        0.36        0.55      0.76 o
   1  13   5       15.80       14.32      0.98 o
   2  13   5       52.34       55.15      1.97 o
   3  13   5        0.09        1.50      1.17 o
   4  13   5        0.94        1.33      1.30 o
  -4  14   5        6.35        8.05      1.77 o
  -3  14   5        0.58       -0.85      0.86 o
  -2  14   5        7.10        8.53      0.91 o
  -1  14   5       15.80       14.18      1.42 o
   0  14   5      115.52      113.93      2.67 o
   1  14   5       26.97       22.47      1.18 o
   2  14   5       14.47       12.83      1.20 o
   3  14   5       62.06       55.25      2.62 o
   4  14   5        2.20        3.69      1.39 o
  -4  15   5        0.33        0.66      1.24 o
  -3  15   5        0.21        0.01      0.93 o
  -2  15   5      181.15      184.75      3.41 o
  -1  15   5       26.07       23.64      1.51 o
   0  15   5        7.85        8.88      1.12 o
   1  15   5       23.89       21.46      1.22 o
   2  15   5       85.28       79.33      2.41 o
   3  15   5       14.66       15.11      1.80 o
   4  15   5       24.49       21.61      2.76 o
  -4  16   5        0.56        2.01      1.79 o
  -3  16   5        0.83        0.07      0.90 o
  -2  16   5       19.37       25.69      1.44 o
  -1  16   5        8.87        7.15      1.16 o
   0  16   5      309.82      311.37      5.31 o
   1  16   5       26.50       25.85      1.93 o
   2  16   5        0.37        0.67      0.95 o
   3  16   5      100.12       97.70      3.51 o
   4  16   5        1.08        1.74      2.00 o
  -4  17   5        4.80        3.79      1.87 o
  -3  17   5        1.30        0.20      1.16 o
  -2  17   5        6.63       11.66      1.57 o
  -1  17   5        1.61        0.56      0.83 o
   0  17   5       70.51       77.86      2.46 o
   1  17   5        2.50        0.07      0.92 o
   2  17   5        4.44        4.93      1.27 o
   3  17   5        5.90        6.12      1.53 o
  -4  18   5        2.12        3.80      1.90 o
  -3  18   5        4.31        3.97      1.68 o
  -2  18   5        0.39        1.22      1.02 o
  -1  18   5        1.20        0.47      0.63 o
   0  18   5      262.36      257.56      5.54 o
   1  18   5        0.26       -1.31      0.93 o
   2  18   5       46.45       53.05      3.33 o
   3  18   5       18.67       14.95      3.79 o
  -4  19   5        4.39        6.53      2.00 o
  -3  19   5        8.49        6.57      1.85 o
  -2  19   5        3.99        1.87      1.31 o
  -1  19   5       78.35       73.35      2.80 o
   0  19   5       17.62       20.03      1.77 o
   1  19   5       14.46       17.77      1.58 o
   2  19   5        0.99        0.99      1.64 o
   3  19   5        1.80        1.37      2.96 o
  -3  20   5        8.57       11.06      2.10 o
  -2  20   5        0.19        0.58      1.33 o
  -1  20   5        3.39        4.48      1.48 o
   0  20   5      420.70      412.14     10.60 o
   1  20   5        0.15       -1.09      1.01 o
   2  20   5        2.62        5.54      3.08 o
  -3  21   5       11.92       14.47      2.32 o
  -2  21   5        8.40       10.63      2.12 o
  -1  21   5       30.08       26.69      2.18 o
   0  21   5       36.42       46.80      3.55 o
   1  21   5        1.56       -1.80      1.70 o
   2  21   5       22.93       26.66      4.37 o
   3  21   5        4.14        8.96      3.71 o
  -3  22   5        0.02        0.53      1.81 o
  -2  22   5        2.35        4.87      1.96 o
  -1  22   5        8.16        6.05      2.05 o
   0  22   5       90.16       96.44      4.67 o
   1  22   5        0.09       -1.68      1.80 o
   2  22   5        0.02       -2.71      2.75 o
  -2  23   5       41.28       45.52      3.33 o
  -1  23   5        1.00       -0.63      1.84 o
   0  23   5       18.02       17.62      2.74 o
   1  23   5        0.15       -0.59      1.87 o
   2  23   5       16.09       19.83      4.29 o
  -2  24   5        0.49        4.73      2.78 o
  -1  24   5        2.78       -0.59      2.25 o
   0  24   5        0.33        3.47      2.12 o
   1  24   5        1.66        0.42      2.03 o
   2  24   5        6.88       11.41      3.96 o
  -2  25   5        0.41       -0.16      2.64 o
  -1  25   5        0.42       -0.11      2.00 o
   0  25   5        1.38        5.04      2.06 o
   1  25   5        1.60       -0.46      3.17 o
  -1  26   5        0.04        0.34      2.10 o
   0  26   5        1.98        4.18      1.87 o
  -4   0   6       12.17        9.33      2.04 o
  -2   0   6       44.08       39.17      2.01 o
   0   0   6       45.82       46.24      5.54 o
   2   0   6      454.75      462.46      8.61 o
   4   0   6       66.03       72.74      3.64 o
  -5   1   6        0.08       -1.72      1.48 o
  -4   1   6        1.01        1.37      0.98 o
  -3   1   6       15.74       10.79      1.64 o
  -2   1   6       48.28       39.75      1.42 o
  -1   1   6        0.80       -0.05      0.53 o
   0   1   6      696.49      678.38      8.75 o
   1   1   6      298.75      301.76      3.99 o
   2   1   6      547.43      553.55      6.56 o
   3   1   6       92.53       85.98      2.59 o
   4   1   6       12.96       15.27      1.52 o
  -5   2   6        4.58        4.41      1.16 o
  -4   2   6        0.00        0.54      0.98 o
  -3   2   6     1046.90      951.27     10.81 o
  -2   2   6      174.16      174.96      2.75 o
  -1   2   6       43.31       44.36      1.52 o
   0   2   6      125.22      125.82      2.47 o
   1   2   6      105.36      103.96      1.91 o
   2   2   6       14.61       11.27      1.22 o
   3   2   6       15.28       12.52      1.35 o
   4   2   6       17.59       14.52      1.50 o
  -5   3   6        0.20       -0.24      1.22 o
  -4   3   6        0.54       -0.27      1.18 o
  -3   3   6      198.92      225.70      8.12 o
  -2   3   6        6.98        4.52      0.74 o
  -1   3   6       51.24       49.26      1.62 o
   0   3   6      117.82      109.97      2.28 o
   1   3   6       71.55       76.18      1.60 o
   2   3   6       11.68        8.12      1.55 o
   3   3   6        0.86       -1.33      0.89 o
   4   3   6        0.47        0.04      1.22 o
  -5   4   6        4.46        2.11      1.33 o
  -4   4   6        0.70       -0.46      0.90 o
  -3   4   6       84.11       82.49      5.94 o
  -2   4   6        0.26       -0.63      0.51 o
  -1   4   6       71.96       79.56      2.03 o
   0   4   6       41.95       38.96      2.66 o
   1   4   6      123.64      119.21      2.21 o
   2   4   6       12.41       11.01      1.09 o
   3   4   6       12.99       14.46      1.35 o
   4   4   6        0.74       -0.57      1.04 o
  -5   5   6        0.01       -1.60      1.24 o
  -4   5   6        0.24        0.22      0.96 o
  -3   5   6       52.81       56.05      4.68 o
  -2   5   6       69.34       68.93      1.53 o
  -1   5   6      118.89      120.30      2.36 o
   0   5   6      813.12      836.95      9.56 o
   1   5   6       10.51        9.86      0.80 o
   2   5   6       80.28       73.96      1.84 o
   3   5   6        3.77        2.24      1.03 o
   4   5   6        7.36        7.11      1.26 o
  -5   6   6        1.15        1.24      1.26 o
  -4   6   6        0.35        0.69      0.98 o
  -3   6   6        4.08        3.70      1.64 o
  -2   6   6        0.04        0.93      0.58 o
  -1   6   6       24.49       27.05      1.29 o
   0   6   6       56.98       59.57      1.97 o
   1   6   6       90.23       90.52      2.07 o
   2   6   6      202.80      190.39      3.11 o
   3   6   6      118.59      110.20      2.97 o
   4   6   6        0.05       -0.06      1.02 o
  -5   7   6        0.01       -1.28      1.26 o
  -4   7   6        1.05        0.77      0.98 o
  -3   7   6        5.76        8.44      1.09 o
  -2   7   6        4.44        6.38      0.66 o
  -1   7   6      104.55      114.08      2.30 o
   0   7   6        4.72        3.84      0.62 o
   1   7   6       65.27       70.57      1.69 o
   2   7   6      104.97      101.68      2.13 o
   3   7   6       98.72      105.02      2.90 o
   4   7   6        2.26        4.79      1.11 o
  -5   8   6        0.02       -1.43      1.27 o
  -4   8   6        0.04       -1.21      0.92 o
  -3   8   6       63.67       63.16      1.65 o
  -2   8   6        7.42        8.03      0.85 o
  -1   8   6       42.47       43.64      1.57 o
   0   8   6        0.72        0.06      0.50 o
   1   8   6       71.01       69.29      1.59 o
   2   8   6        0.02       -0.92      0.61 o
   3   8   6       22.02       19.56      1.39 o
   4   8   6       78.33       86.22      2.79 o
  -5   9   6        1.84        2.68      2.32 o
  -4   9   6        0.01       -0.13      1.19 o
  -3   9   6        5.78        6.39      0.85 o
  -2   9   6        0.50        2.64      0.91 o
  -1   9   6        1.79        1.28      0.67 o
   0   9   6        1.19        1.86      0.53 o
   1   9   6       82.65       82.83      1.75 o
   2   9   6      111.55      106.61      2.07 o
   3   9   6       18.57       13.27      1.49 o
   4   9   6        8.63       10.31      1.56 o
  -5  10   6        0.10        0.40      3.13 o
  -4  10   6        5.61        6.36      1.35 o
  -3  10   6        0.94        0.52      1.06 o
  -2  10   6       81.83       81.90      2.07 o
  -1  10   6        3.75        4.56      1.18 o
   0  10   6      145.01      151.27      2.85 o
   1  10   6       75.39       70.88      1.62 o
   2  10   6       96.91       95.57      2.13 o
   3  10   6        9.83       12.16      1.39 o
   4  10   6       12.77       13.42      1.44 o
  -4  11   6       14.20       15.20      1.66 o
  -3  11   6       15.95       14.00      1.46 o
  -2  11   6       14.53       12.92      1.03 o
  -1  11   6       21.50       19.75      1.65 o
   0  11   6      380.80      388.78      6.16 o
   1  11   6       10.19        8.47      0.91 o
   2  11   6       73.50       73.29      2.10 o
   3  11   6        0.89        1.08      0.94 o
   4  11   6        0.03        0.24      1.29 o
  -4  12   6        0.19        1.77      1.27 o
  -3  12   6       96.24       93.29      2.65 o
  -2  12   6       15.98       16.89      1.22 o
  -1  12   6       86.68       91.03      2.67 o
   0  12   6       92.81       99.40      2.58 o
   1  12   6        1.41       -0.75      0.74 o
   2  12   6       54.93       56.57      1.96 o
   3  12   6        1.25        2.48      1.18 o
   4  12   6        2.76        2.53      1.97 o
  -4  13   6        3.38        3.53      1.77 o
  -3  13   6       19.81       18.77      1.49 o
  -2  13   6       36.97       36.09      1.63 o
  -1  13   6       13.31       17.47      1.52 o
   0  13   6       11.19       11.79      1.21 o
   1  13   6        0.19       -0.36      0.82 o
   2  13   6       22.74       20.37      1.88 o
   3  13   6       52.52       50.98      2.75 o
   4  13   6        3.76        2.16      2.06 o
  -4  14   6        0.31       -1.06      1.65 o
  -3  14   6        0.69        1.67      1.13 o
  -2  14   6        7.01        9.75      1.11 o
  -1  14   6       10.74       12.74      1.43 o
   0  14   6        7.97        9.33      1.26 o
   1  14   6      151.27      155.46      3.31 o
   2  14   6      152.42      151.56      3.61 o
   3  14   6        2.20        1.33      1.34 o
   4  14   6        0.11        0.01      1.97 o
  -4  15   6        2.94        4.00      1.84 o
  -3  15   6        8.88       11.71      1.58 o
  -2  15   6        4.79        2.73      0.94 o
  -1  15   6      236.74      237.41      8.12 o
   0  15   6      423.89      419.67      6.76 o
   1  15   6        4.08        4.00      0.98 o
   2  15   6        2.96        3.55      1.40 o
   3  15   6       21.57       23.57      2.16 o
  -4  16   6        0.47       -0.72      1.72 o
  -3  16   6        6.54        4.87      1.79 o
  -2  16   6       14.84       16.49      1.72 o
  -1  16   6       28.96       32.95      1.79 o
   0  16   6      129.45      120.23      3.85 o
   1  16   6       23.82       24.32      1.69 o
   2  16   6        0.02       -1.58      1.05 o
   3  16   6       17.17       17.54      2.00 o
  -4  17   6        0.03       -0.08      2.90 o
  -3  17   6       16.39       13.60      2.22 o
  -2  17   6       30.60       37.96      2.57 o
  -1  17   6        0.06        0.46      1.46 o
   0  17   6        0.44        0.72      1.11 o
   1  17   6       13.71       13.81      1.55 o
   2  17   6        4.09        3.99      1.84 o
   3  17   6       12.59       10.23      1.78 o
  -3  18   6        1.77        3.12      1.77 o
  -2  18   6       31.25       33.87      2.26 o
  -1  18   6        0.50        1.31      1.50 o
   0  18   6        1.57        0.22      1.73 o
   1  18   6        0.05        0.48      1.04 o
   2  18   6       29.89       29.56      2.94 o
   3  18   6        0.93        3.52      1.93 o
  -3  19   6        1.90        3.29      1.91 o
  -2  19   6        7.80        7.59      1.62 o
  -1  19   6       38.66       34.07      2.88 o
   0  19   6       60.66       62.92      3.15 o
   1  19   6       15.29       10.36      2.18 o
   2  19   6       11.57       11.41      3.10 o
   3  19   6        5.19        9.26      3.37 o
  -3  20   6        3.75        4.95      2.00 o
  -2  20   6       10.57       11.64      2.29 o
  -1  20   6        0.29        1.78      1.65 o
   0  20   6        4.78        7.43      1.81 o
   1  20   6        0.82       -0.62      1.76 o
   2  20   6        0.70       -0.79      2.62 o
  -3  21   6        0.71       -0.99      1.77 o
  -2  21   6        0.04       -0.45      1.80 o
  -1  21   6        1.13        1.13      2.07 o
   0  21   6       46.10       51.07      3.73 o
   1  21   6        0.00       -0.45      1.90 o
   2  21   6        0.68        1.54      3.12 o
  -2  22   6        7.83        5.41      2.16 o
  -1  22   6       22.00       18.59      2.31 o
   0  22   6       41.03       52.88      5.52 o
   1  22   6       11.61       11.36      2.47 o
   2  22   6        2.38        0.17      3.21 o
  -2  23   6        0.42       -2.74      2.80 o
  -1  23   6        4.45        6.09      2.44 o
   0  23   6       16.91       16.36      2.87 o
   1  23   6        0.14        3.25      3.37 o
  -1  24   6        3.87        6.41      3.25 o
   0  24   6       24.16       23.11      3.18 o
   1  24   6       15.65       21.45      4.67 o
  -5   0   7        0.05        0.58      2.83 o
  -3   0   7       30.60       32.72      2.22 o
  -1   0   7       10.28       11.09      1.35 o
   1   0   7      110.95      109.63      5.09 o
   3   0   7       80.09       72.07      5.31 o
  -5   1   7        3.71        2.74      2.03 o
  -4   1   7        2.07        1.48      1.23 o
  -3   1   7        5.68        4.77      0.96 o
  -2   1   7       12.78       11.46      0.97 o
  -1   1   7        2.16        2.52      0.75 o
   0   1   7      320.85      306.81      4.69 o
   1   1   7      187.63      191.84      2.98 o
   2   1   7      240.46      238.71      3.51 o
   3   1   7        0.56        0.88      0.99 o
   4   1   7        5.46        7.61      1.35 o
  -5   2   7        0.11       -2.76      1.84 o
  -4   2   7        1.14        0.76      1.22 o
  -3   2   7       44.42       40.19      3.10 o
  -2   2   7        2.12        2.26      0.71 o
  -1   2   7       34.31       27.35      1.31 o
   0   2   7      182.30      185.39      3.30 o
   1   2   7        2.01        2.28      0.72 o
   2   2   7       68.89       73.69      1.85 o
   3   2   7        9.82       10.91      1.35 o
   4   2   7        0.75        1.65      1.15 o
  -5   3   7        0.54       -0.72      1.93 o
  -4   3   7        2.25        2.54      1.53 o
  -3   3   7      205.28      189.15      3.35 o
  -2   3   7       52.76       54.71      1.55 o
  -1   3   7       14.09       11.67      1.00 o
   0   3   7       12.90       14.81      1.44 o
   1   3   7      109.15      109.97      2.09 o
   2   3   7       43.00       49.89      1.61 o
   3   3   7       29.20       28.01      1.79 o
   4   3   7       11.22       13.02      1.52 o
  -5   4   7        0.03       -3.68      3.83 o
  -4   4   7       41.25       37.68      3.42 o
  -3   4   7       24.15       24.08      1.35 o
  -2   4   7        0.44        1.36      0.69 o
  -1   4   7      130.40      132.34      2.66 o
   0   4   7       44.54       40.66      1.53 o
   1   4   7        0.05        0.51      0.64 o
   2   4   7      403.96      411.37      5.75 o
   3   4   7        4.43        3.07      1.08 o
   4   4   7        1.24        0.86      1.12 o
  -5   5   7        0.43       -4.35      3.76 o
  -4   5   7        1.26        4.17      1.58 o
  -3   5   7        1.13        0.65      0.91 o
  -2   5   7       32.72       30.71      1.23 o
  -1   5   7       14.66       14.31      1.01 o
   0   5   7       66.48       66.71      1.62 o
   1   5   7       76.95       79.22      1.90 o
   2   5   7      132.89      130.96      2.45 o
   3   5   7        1.20        2.36      1.07 o
   4   5   7        7.08        9.29      1.55 o
  -4   6   7        3.29        3.79      1.47 o
  -3   6   7       23.11       21.51      1.32 o
  -2   6   7       12.63       12.49      0.86 o
  -1   6   7       16.84       18.50      1.11 o
   0   6   7       33.88       35.42      1.24 o
   1   6   7       37.02       35.16      1.39 o
   2   6   7      163.96      160.21      4.33 o
   3   6   7       29.16       32.05      1.90 o
   4   6   7        0.02        0.40      1.15 o
  -4   7   7        2.45        2.03      1.80 o
  -3   7   7      235.45      225.59      4.29 o
  -2   7   7       10.41       10.89      0.86 o
  -1   7   7        0.71        4.43      1.15 o
   0   7   7      112.71      110.25      2.09 o
   1   7   7       16.57       16.79      1.09 o
   2   7   7        1.73        1.96      0.89 o
   3   7   7        1.64        1.91      1.08 o
   4   7   7       23.44       27.44      1.80 o
  -4   8   7        1.75        0.01      1.74 o
  -3   8   7       20.23       26.93      1.65 o
  -2   8   7        8.41       10.53      1.11 o
  -1   8   7      283.62      276.75      4.09 o
   0   8   7        0.04       -0.10      0.81 o
   1   8   7       36.33       38.54      1.40 o
   2   8   7        1.76        0.58      0.78 o
   3   8   7       23.20       24.68      1.60 o
   4   8   7        7.33       10.97      1.46 o
  -4   9   7        5.68        2.82      1.84 o
  -3   9   7        0.16        1.01      1.07 o
  -2   9   7        4.23        3.50      0.78 o
  -1   9   7        5.49        9.67      1.32 o
   0   9   7       27.22       25.51      1.08 o
   1   9   7      223.11      227.41      3.44 o
   2   9   7        9.96        9.32      0.97 o
   3   9   7       10.86       11.07      1.28 o
   4   9   7        2.87        2.48      1.48 o
  -4  10   7        4.75        2.89      1.92 o
  -3  10   7        0.01       -1.25      1.02 o
  -2  10   7        1.79        2.33      0.94 o
  -1  10   7      106.93       99.47      2.59 o
   0  10   7      124.31      121.96      2.64 o
   1  10   7       33.47       32.77      1.37 o
   2  10   7       66.43       57.53      1.67 o
   3  10   7       25.23       23.49      1.61 o
   4  10   7        3.09        4.91      1.81 o
  -4  11   7        0.24       -2.08      1.78 o
  -3  11   7        9.53        5.74      1.44 o
  -2  11   7       24.71       24.35      1.52 o
  -1  11   7        6.58        6.91      1.11 o
   0  11   7       18.83       21.87      1.52 o
   1  11   7       35.53       41.46      1.71 o
   2  11   7        0.03       -1.41      1.02 o
   3  11   7        1.24       -0.34      0.97 o
  -4  12   7        0.87       -0.43      1.76 o
  -3  12   7        6.13        8.13      1.51 o
  -2  12   7        3.93        7.62      1.47 o
  -1  12   7       11.82       13.61      1.32 o
   0  12   7       40.87       39.26      1.95 o
   1  12   7        1.46        2.04      0.89 o
   2  12   7       18.19       13.64      1.45 o
   3  12   7        0.29       -0.27      1.36 o
  -4  13   7        5.13        1.60      2.69 o
  -3  13   7       15.63       15.59      2.23 o
  -2  13   7       53.41       54.60      2.65 o
  -1  13   7        4.40        2.93      1.05 o
   0  13   7       25.29       24.10      1.63 o
   1  13   7        0.59       -0.08      0.91 o
   2  13   7        7.89        9.91      2.08 o
   3  13   7        7.33        3.68      1.51 o
  -4  14   7        0.05        2.29      1.96 o
  -3  14   7        5.50        4.71      2.35 o
  -2  14   7        0.82        0.10      1.37 o
  -1  14   7        4.72        5.97      1.17 o
   0  14   7       58.79       56.13      2.14 o
   1  14   7       47.30       45.21      1.99 o
   2  14   7      131.82      134.32      5.36 o
   3  14   7        6.15        3.94      1.57 o
  -3  15   7        0.32        0.30      2.22 o
  -2  15   7        2.74        1.85      1.49 o
  -1  15   7        3.82        5.31      1.72 o
   0  15   7        1.33        2.45      1.40 o
   1  15   7        7.86        8.86      1.27 o
   2  15   7        6.78        5.10      3.50 o
   3  15   7        1.35       -0.26      1.42 o
  -3  16   7        1.23        0.45      2.03 o
  -2  16   7        0.01       -0.61      1.44 o
  -1  16   7        7.52        8.72      1.85 o
   0  16   7        1.23        1.05      1.44 o
   1  16   7       60.88       63.85      2.30 o
   2  16   7       41.11       36.96      3.46 o
   3  16   7       11.47       13.85      2.07 o
  -3  17   7       16.52       12.30      2.34 o
  -2  17   7        5.21        5.20      1.67 o
  -1  17   7        0.94        4.27      1.83 o
   0  17   7        6.22        5.23      1.67 o
   1  17   7       22.92       22.67      2.21 o
   2  17   7       12.72       11.50      3.62 o
  -3  18   7        6.74        5.13      2.18 o
  -2  18   7        3.57        2.76      1.61 o
  -1  18   7      168.00      178.88      7.07 o
   0  18   7        0.15       -0.86      1.47 o
   1  18   7        1.74        1.61      1.95 o
   2  18   7        3.30        0.75      2.92 o
  -3  19   7        1.48        0.92      2.02 o
  -2  19   7        3.23        6.74      2.43 o
  -1  19   7        8.75       16.94      2.33 o
   0  19   7        1.09        1.88      1.59 o
   1  19   7       14.90       18.53      2.59 o
   2  19   7        9.74       14.91      4.04 o
  -2  20   7        1.08       -1.07      2.10 o
  -1  20   7       92.97      103.80      6.05 o
   0  20   7        0.06       -1.41      1.48 o
   1  20   7        0.89        0.03      1.99 o
   2  20   7        1.25        1.54      3.29 o
  -2  21   7        5.10        0.97      2.16 o
  -1  21   7       18.10       19.69      2.44 o
   0  21   7        1.88        0.47      2.09 o
   1  21   7        9.54        8.63      2.34 o
  -1  22   7       29.43       25.61      2.60 o
   0  22   7        1.32        1.72      2.27 o
   1  22   7        0.56       -0.50      3.42 o
   0  23   7        3.23        0.78      2.30 o
  -4   0   8      177.50      147.16      7.96 o
  -2   0   8       19.82       20.79      1.81 o
   0   0   8       49.00       43.78      2.32 o
   2   0   8        0.84        1.34      1.24 o
  -4   1   8       22.75       29.23      3.21 o
  -3   1   8        0.20       -1.31      0.87 o
  -2   1   8        0.16       -0.49      0.74 o
  -1   1   8       17.96       17.97      1.30 o
   0   1   8       17.53       18.40      1.22 o
   1   1   8       54.76       59.11      1.73 o
   2   1   8       51.73       54.10      1.76 o
   3   1   8        2.93        4.03      1.28 o
  -4   2   8       12.06        7.04      5.31 o
  -3   2   8        0.16        0.25      1.10 o
  -2   2   8        7.83        7.90      0.96 o
  -1   2   8       10.14       12.02      1.21 o
   0   2   8       34.69       34.12      1.52 o
   1   2   8       83.62       76.55      1.92 o
   2   2   8        0.01       -1.06      0.81 o
   3   2   8       18.58       21.56      1.77 o
  -4   3   8        0.10       -0.32      3.42 o
  -3   3   8       15.18       10.72      1.32 o
  -2   3   8        7.35        5.85      0.79 o
  -1   3   8      331.68      321.53      7.31 o
   0   3   8       20.39       15.26      1.19 o
   1   3   8       81.10       85.50      2.26 o
   2   3   8       34.35       35.44      1.56 o
   3   3   8       29.83       31.00      2.00 o
  -4   4   8       48.31       35.89      5.02 o
  -3   4   8       19.12       18.98      1.82 o
  -2   4   8        2.48        2.09      0.60 o
  -1   4   8       12.46       14.20      1.26 o
   0   4   8        0.39        1.24      0.72 o
   1   4   8      149.08      146.25      2.69 o
   2   4   8       76.28       72.34      2.19 o
   3   4   8        6.58        7.18      1.72 o
  -4   5   8        7.04       12.12      2.96 o
  -3   5   8        0.25        1.79      1.28 o
  -2   5   8        3.34        2.60      0.73 o
  -1   5   8       31.14       31.93      1.71 o
   0   5   8       78.02       74.02      1.80 o
   1   5   8       53.11       57.49      1.86 o
   2   5   8       40.74       45.21      1.72 o
   3   5   8       13.45       12.57      1.55 o
  -4   6   8       22.28       23.38      4.75 o
  -3   6   8        0.61        1.09      1.32 o
  -2   6   8        1.74        1.04      0.84 o
  -1   6   8        1.17       -0.36      0.80 o
   0   6   8        0.48        1.28      0.70 o
   1   6   8       43.07       47.58      1.73 o
   2   6   8       40.90       38.57      2.07 o
   3   6   8       30.89       34.95      2.72 o
  -4   7   8        2.44        1.06      5.87 o
  -3   7   8        6.52        9.84      1.63 o
  -2   7   8        4.44        1.98      0.98 o
  -1   7   8       28.90       25.35      1.09 o
   0   7   8       64.44       67.67      1.74 o
   1   7   8        1.68        2.08      0.92 o
   2   7   8        2.68        2.19      1.06 o
   3   7   8        1.35        3.83      1.26 o
  -4   8   8        0.53        0.00      3.00 o
  -3   8   8       12.01       12.29      1.69 o
  -2   8   8        1.78        1.94      1.18 o
  -1   8   8        4.10        3.10      0.88 o
   0   8   8       73.02       70.32      1.76 o
   1   8   8        9.79        8.85      1.00 o
   2   8   8        8.51        7.18      1.02 o
   3   8   8       12.97       11.99      1.61 o
  -4   9   8        4.11        4.83      3.46 o
  -3   9   8        0.01       -0.15      1.27 o
  -2   9   8       12.38       12.85      1.81 o
  -1   9   8       35.39       32.14      1.82 o
   0   9   8        1.45        0.93      0.69 o
   1   9   8        0.00        0.53      0.79 o
   2   9   8       55.99       59.56      2.39 o
   3   9   8        0.42        1.04      1.25 o
  -4  10   8       11.82        8.81      2.53 o
  -3  10   8        0.11       -0.26      2.04 o
  -2  10   8       31.09       31.72      2.34 o
  -1  10   8       20.11       17.17      1.98 o
   0  10   8        2.44        3.04      0.96 o
   1  10   8       18.81       19.64      1.28 o
   2  10   8        7.40        6.55      1.34 o
   3  10   8        9.55       12.41      1.61 o
  -4  11   8        0.48        2.68      2.17 o
  -3  11   8        3.04        3.04      2.35 o
  -2  11   8        0.14        3.23      1.47 o
  -1  11   8        0.28        0.99      1.48 o
   0  11   8        0.19        1.16      1.00 o
   1  11   8       15.66       17.20      1.25 o
   2  11   8       42.78       37.50      2.09 o
   3  11   8       14.95       15.69      1.76 o
  -3  12   8        4.58        5.28      2.15 o
  -2  12   8        8.49       13.60      1.89 o
  -1  12   8        2.20        3.19      1.72 o
   0  12   8        5.32        7.81      1.65 o
   1  12   8      175.00      178.77      3.91 o
   2  12   8        1.75        2.39      1.49 o
   3  12   8        3.34        2.76      1.61 o
  -3  13   8        0.87        0.72      1.98 o
  -2  13   8       14.37       16.07      1.99 o
  -1  13   8      197.35      198.95      5.61 o
   0  13   8        9.86       10.51      1.80 o
   1  13   8       14.31       20.62      1.96 o
   2  13   8        7.30        6.62      3.29 o
   3  13   8        3.29        4.41      2.27 o
  -3  14   8        1.50        0.56      2.31 o
  -2  14   8        0.01       -1.13      1.50 o
  -1  14   8       38.18       36.64      2.75 o
   0  14   8        5.75        6.28      1.69 o
   1  14   8        8.18       10.09      1.85 o
   2  14   8        0.90       -0.71      3.00 o
  -3  15   8       15.38       16.45      2.81 o
  -2  15   8        0.00        2.86      1.68 o
  -1  15   8        5.31        6.48      2.25 o
   0  15   8        1.96        2.20      1.47 o
   1  15   8        0.11       -0.89      1.51 o
   2  15   8        2.87        4.33      3.42 o
  -3  16   8        2.59        1.96      2.22 o
  -2  16   8        3.75        3.13      2.21 o
  -1  16   8        4.30        5.29      1.95 o
   0  16   8       14.30       19.21      2.16 o
   1  16   8        0.11       -0.13      1.57 o
   2  16   8        1.82        1.04      3.33 o
  -2  17   8       37.82       43.33      3.78 o
  -1  17   8       66.21       64.28      3.33 o
   0  17   8       14.12       17.09      2.16 o
   1  17   8        6.97        7.87      1.85 o
   2  17   8        9.91       11.00      3.79 o
  -2  18   8        4.30        3.26      2.56 o
  -1  18   8        8.35        8.24      2.13 o
   0  18   8        2.32        2.25      1.69 o
   1  18   8        0.04       -0.10      1.64 o
  -2  19   8        0.16       -0.47      4.19 o
  -1  19   8        8.31        9.03      2.09 o
   0  19   8        4.72        3.48      1.76 o
   1  19   8        0.24       -0.79      3.08 o
  -1  20   8        9.62       14.58      2.40 o
   0  20   8        2.47        1.41      1.74 o
  -3   0   9        0.51        4.75      2.87 o
  -1   0   9       76.69       82.23      5.75 o
   1   0   9       26.91       25.37      1.84 o
   3   0   9        2.49        7.75      2.83 o
  -4   1   9       15.86       14.58      2.76 o
  -3   1   9        6.02        4.00      1.94 o
  -2   1   9        0.17       -3.22      2.46 o
  -1   1   9       31.66       30.83      3.98 o
   0   1   9        0.24       -1.06      1.08 o
   1   1   9       41.50       42.70      1.89 o
   2   1   9        7.21        6.35      1.20 o
   3   1   9       18.45       20.84      2.59 o
  -4   2   9        0.76        1.66      2.36 o
  -3   2   9        1.55        2.29      1.90 o
  -2   2   9        2.04       -1.30      1.34 o
  -1   2   9        7.51        7.63      2.13 o
   0   2   9        2.73        6.02      2.35 o
   1   2   9       99.39       99.96      2.49 o
   2   2   9       16.17       17.44      1.50 o
   3   2   9        0.00        0.06      1.66 o
  -4   3   9        0.93        0.26      2.32 o
  -3   3   9        0.10       -1.24      1.77 o
  -2   3   9        1.94        3.03      1.56 o
  -1   3   9       17.86       11.49      2.21 o
   0   3   9      117.15      126.93      3.53 o
   1   3   9      114.76      121.96      2.94 o
   2   3   9        0.01        0.76      1.21 o
   3   3   9        1.21        0.98      1.74 o
  -4   4   9        9.42       14.03      2.84 o
  -3   4   9        0.67        1.79      1.87 o
  -2   4   9        0.29        1.22      1.51 o
  -1   4   9        0.72        0.83      1.86 o
   0   4   9        0.00        3.26      1.03 o
   1   4   9       35.46       45.02      2.75 o
   2   4   9       22.88       28.63      2.10 o
   3   4   9        0.30        1.09      1.72 o
  -3   5   9        1.44        3.35      1.98 o
  -2   5   9        8.19       13.91      1.93 o
  -1   5   9       20.71       16.85      2.05 o
   0   5   9       27.25       30.47      1.62 o
   1   5   9        5.32        4.72      1.28 o
   2   5   9        3.21        2.16      1.29 o
   3   5   9        0.37        1.75      1.71 o
  -3   6   9        0.05        1.60      1.89 o
  -2   6   9       42.88       40.06      2.64 o
  -1   6   9        7.67        4.14      1.81 o
   0   6   9        9.29       11.01      1.29 o
   1   6   9       28.05       27.92      1.82 o
   2   6   9       26.59       29.68      2.16 o
   3   6   9        0.09        0.00      1.71 o
  -3   7   9        0.27       -0.98      1.82 o
  -2   7   9        0.00        1.05      1.50 o
  -1   7   9       10.38        6.69      1.75 o
   0   7   9        5.42        6.65      1.22 o
   1   7   9       37.89       35.27      1.99 o
   2   7   9        0.67        0.01      1.30 o
   3   7   9        1.04        1.84      1.60 o
  -3   8   9        0.00       -1.26      1.90 o
  -2   8   9       15.79       14.00      1.98 o
  -1   8   9       38.98       41.32      3.15 o
   0   8   9        1.85        1.56      2.15 o
   1   8   9       83.67       81.67      2.44 o
   2   8   9        0.18       -1.82      1.21 o
  -3   9   9        3.42        3.52      2.13 o
  -2   9   9        0.10       -0.72      1.48 o
  -1   9   9       15.66       17.05      2.25 o
   0   9   9        2.54        3.82      2.01 o
   1   9   9        0.60        1.01      1.09 o
   2   9   9        2.41        1.34      1.42 o
  -3  10   9        0.60       -1.56      1.94 o
  -2  10   9        7.90        5.72      1.74 o
  -1  10   9        9.59       13.73      2.04 o
   0  10   9       12.01       12.01      1.89 o
   1  10   9        0.22       -1.76      1.49 o
   2  10   9        0.72        1.68      1.36 o
  -3  11   9       11.46        9.21      2.49 o
  -2  11   9        0.46        0.80      1.59 o
  -1  11   9        0.28        0.67      1.60 o
   0  11   9       27.76       29.10      2.47 o
   1  11   9        0.07        0.10      1.56 o
   2  11   9        0.00       -0.19      1.73 o
  -3  12   9        0.49        0.81      2.10 o
  -2  12   9        4.13        2.78      1.64 o
  -1  12   9       34.73       27.58      2.51 o
   0  12   9       17.11       18.22      2.20 o
   1  12   9        5.33        7.41      1.86 o
   2  12   9       20.07       17.11      2.68 o
  -2  13   9        1.08        1.26      1.68 o
  -1  13   9        0.14        0.10      1.68 o
   0  13   9        8.99       11.69      2.01 o
   1  13   9        1.37        2.18      1.66 o
   2  13   9        0.82       -2.71      2.87 o
  -2  14   9        0.02       -1.10      2.56 o
  -1  14   9        0.07       -1.35      1.63 o
   0  14   9       23.60       29.99      2.61 o
   1  14   9       24.98       21.15      2.35 o
  -2  15   9        5.53        7.59      2.59 o
  -1  15   9        0.51        0.34      1.69 o
   0  15   9        5.66        9.66      2.01 o
   1  15   9        7.07        7.14      1.96 o
  -2  16   9       12.53       12.00      3.04 o
  -1  16   9        3.73        2.41      1.85 o
   0  16   9        1.90        2.67      1.77 o
   1  16   9       37.40       38.63      3.71 o
  -1  17   9        2.43       -0.35      1.68 o
   0  17   9        0.10       -0.80      1.71 o
  -2   0  10       10.98       19.33      3.96 o
   0   0  10       47.20       55.61      5.21 o
   2   0  10        7.95       15.50      3.12 o
  -3   1  10        0.34       -1.41      1.93 o
  -2   1  10       29.52       32.83      3.25 o
  -1   1  10       12.28       10.91      2.28 o
   0   1  10       10.87       13.77      2.50 o
   1   1  10       36.20       42.90      2.22 o
   2   1  10       14.78       17.21      2.31 o
  -3   2  10        0.01       -0.04      2.00 o
  -2   2  10        0.00        0.62      1.67 o
  -1   2  10        4.74        4.05      2.03 o
   0   2  10       21.20       23.16      3.06 o
   1   2  10       12.80       16.19      1.58 o
   2   2  10        1.44        3.09      1.90 o
  -3   3  10        1.29        4.99      2.29 o
  -2   3  10        0.66       -0.03      1.59 o
  -1   3  10        3.08        0.38      2.73 o
   0   3  10        0.00        0.35      1.42 o
   1   3  10        1.75        1.54      1.40 o
   2   3  10        4.55        5.54      1.78 o
  -3   4  10        0.65       -0.24      2.04 o
  -2   4  10        2.61        2.14      1.75 o
  -1   4  10        4.25        4.52      3.48 o
   0   4  10        0.55        2.37      1.43 o
   1   4  10        3.11        2.79      1.45 o
   2   4  10        0.02       -0.37      1.65 o
  -3   5  10        0.63       -1.67      1.85 o
  -2   5  10       33.11       27.63      2.50 o
  -1   5  10        6.59        8.23      1.92 o
   0   5  10        0.57        1.42      1.96 o
   1   5  10        7.58        8.38      1.66 o
   2   5  10        3.65        4.02      2.52 o
  -3   6  10        1.66        1.40      2.09 o
  -2   6  10        0.02        0.21      1.61 o
  -1   6  10        5.82        4.45      1.76 o
   0   6  10       38.12       37.81      2.79 o
   1   6  10       20.37       20.38      2.62 o
   2   6  10        2.92        2.80      1.85 o
  -2   7  10        0.40       -0.58      1.65 o
  -1   7  10       10.94       12.58      2.07 o
   0   7  10        6.84        7.76      1.95 o
   1   7  10       42.48       51.05      3.06 o
   2   7  10        6.86        6.68      2.25 o
  -2   8  10        3.22        2.88      1.78 o
  -1   8  10        0.10        3.12      1.70 o
   0   8  10        0.40        0.03      1.69 o
   1   8  10       25.88       25.35      2.44 o
  -2   9  10        2.11        1.13      1.80 o
  -1   9  10        7.70        6.08      1.85 o
   0   9  10        0.00        0.69      1.73 o
   1   9  10        7.85        7.42      1.88 o
  -2  10  10        0.21        1.39      1.81 o
  -1  10  10        4.90        3.08      1.77 o
   0  10  10       24.13       25.53      2.55 o
   1  10  10        0.00       -0.17      2.47 o
  -2  11  10       33.48       31.74      2.80 o
  -1  11  10        0.87        1.41      1.68 o
   0  11  10        1.33        2.36      1.75 o
   1  11  10        3.93        2.58      1.88 o
  -1  12  10        1.06       -0.31      1.65 o
   0  12  10        8.54       12.09      2.82 o
   1  12  10        1.31        2.48      1.72 o
  -1  13  10        0.01        1.75      1.82 o
   0  13  10        0.73        0.13      2.01 o
  -1   0  11        0.19        5.42      3.21 o
   1   0  11        9.07       14.46      2.30 o
  -2   1  11        7.94        5.52      1.96 o
  -1   1  11        7.62       10.73      2.50 o
   0   1  11       20.98       20.97      2.54 o
   1   1  11        2.98        2.81      1.23 o
  -1   2  11        0.33        0.85      2.06 o
   0   2  11        6.12        9.58      2.58 o
  -1   3  11        3.74        7.83      2.44 o
   0   3  11        6.11        4.71      2.48 o
  -1   4  11        0.67        0.21      1.84 o
   0   4  11       19.89       19.17      2.88 o
  -1   5  11       10.31       10.00      2.15 o
   0   5  11       34.90       35.96      3.49 o
  -1   6  11        0.30        2.92      1.92 o
   0   6  11       16.13       17.90      2.39 o
 
